# Supplementary material for: Precise genomic mapping of 5-hydroxymethylcytosine via covalent tether-directed sequencing
Source: PLoS Biol. 2020 Apr 10;18(4):e3000684. doi: 10.1371/journal.pbio.3000684 (PMC7176277; doi:10.1371/journal.pbio.3000684)
Supplement: S1 Table — TOP-seq, tethered oligonucleotide–primed sequencing. (XLSX) [file pbio.3000684.s008.xlsx]

## Sheet: Sheet1
S1 Table. Structural parameters and TOP-seq performance of tethering linkers.
Tethering linker		Attachment position in ODN	Length (number of linear C/N/S atoms)	Bulk (total number of non-H atoms)	Coupling efficiency*	Priming efficiency**	Priming accuracy
						CT
1a	6-azidoglucose-alkyne C8	T2 (C5)	15	23	63-77%	13.8/14.1	Single-CG
1b	6-azidoglucose-alkyne C8	5’-P	14	22	60-67%	16.8/17.2	n.d.
2a	6-azidoglucose-DBCO	T2 (C5)	24	47	0.5-1.7%	18.5/24.7	n.d.
2b	6-azidoglucose-DBCO	5’-P	25	47	0.3-3.2%	18.4/24.5	n.d.
3	Cysteamine-NHS	T2 (C5)	18	21	0.24	12.2/14.1	Single-CG
* determined as a percentage of 1H DNA fragment coupled to ODN on Agilent Bioanalyzer profiles.
** measured by qPCR for individual strands of the H1 fragment as threshold cycle, CT (lower numbers represent higher efficiency);
n.d. - not determined
