# Supplementary material for: Precise genomic mapping of 5-hydroxymethylcytosine via covalent tether-directed sequencing
Source: PLoS Biol. 2020 Apr 10;18(4):e3000684. doi: 10.1371/journal.pbio.3000684 (PMC7176277; doi:10.1371/journal.pbio.3000684)
Supplement: S2 Table — hmTOP-seq, 5hmC-specific TOP-seq; mESC, mouse embryonic stem cell; uTOP-seq, uCG-specific TOP-seq. (XLSX) [file pbio.3000684.s009.xlsx]

## Sheet: ST1
S2 Table. Sequencing statistics of hmTOP-seq and TOP-seq libraries of mESC DNA.
Modification	id	DNA input, ng	Library type	n_reads_raw	n_reads_proc
5hmC	5_K1	5	Control (hmTOP-seq/no BGT)	137911	3744
5hmC	5_K2	5	Control (hmTOP-seq/no BGT)	176879	4790
5hmC	5_R1	5	hmTOP-seq	59827121	14884939
5hmC	5_R2	5	hmTOP-seq	57259579	15277636
5hmC	50_K1	50	Control (hmTOP-seq/no BGT)	87333	3409
5hmC	50_K2	50	Control (hmTOP-seq/no BGT)	89380	3448
5hmC	50_R1	50	hmTOP-seq	61449037	23027170
5hmC	50_R2	50	hmTOP-seq	55400671	22052535
5hmC	500_K1	500	Control (hmTOP-seq/no BGT)	167556	10072
5hmC	500_K2	500	Control (hmTOP-seq/no BGT)	155090	9348
5hmC	500_R1	500	hmTOP-seq	60252809	32502791
5hmC	500_R2	500	hmTOP-seq	57809319	31918445
uCG	100_R1	300	uTOP-seq	57719830	28412885
uCG	100_R2	300	uTOP-seq	44188212	23078739
uCG	100_R3	300	uTOP_seq	38460829	20120568
