# Supplementary material for: Precise genomic mapping of 5-hydroxymethylcytosine via covalent tether-directed sequencing
Source: PLoS Biol. 2020 Apr 10;18(4):e3000684. doi: 10.1371/journal.pbio.3000684 (PMC7176277; doi:10.1371/journal.pbio.3000684)
Supplement: S1 Data — (XLSX) [file pbio.3000684.s010.xlsx]

## Sheet: Fig.2A
hmC	coverage_replicate_1	coverge_replicate2
2.5% hmC	169	167
2.5% hmC	213	194
2.5% hmC	315	289
2.5% hmC	194	188
2.5% hmC	212	206
2.5% hmC	51	45
2.5% hmC	212	222
2.5% hmC	174	181
2.5% hmC	211	199
2.5% hmC	84	67
2.5% hmC	145	132
2.5% hmC	133	145
2.5% hmC	48	43
2.5% hmC	145	155
2.5% hmC	180	167
2.5% hmC	247	235
2.5% hmC	134	147
2.5% hmC	81	74
2.5% hmC	209	219
2.5% hmC	120	125
2.5% hmC	102	110
2.5% hmC	89	87
2.5% hmC	261	271
2.5% hmC	173	175
2.5% hmC	81	79
2.5% hmC	204	202
2.5% hmC	117	114
2.5% hmC	64	66
2.5% hmC	66	67
2.5% hmC	105	109
2.5% hmC	72	64
2.5% hmC	40	30
2.5% hmC	194	192
2.5% hmC	215	246
2.5% hmC	176	184
2.5% hmC	120	112
2.5% hmC	177	173
2.5% hmC	87	110
2.5% hmC	152	160
2.5% hmC	194	216
2.5% hmC	115	95
2.5% hmC	153	151
2.5% hmC	256	276
2.5% hmC	135	130
2.5% hmC	133	155
2.5% hmC	232	256
2.5% hmC	134	107
2.5% hmC	120	113
2.5% hmC	115	128
2.5% hmC	283	279
2.5% hmC	77	64
2.5% hmC	138	145
2.5% hmC	198	217
2.5% hmC	59	57
2.5% hmC	302	318
2.5% hmC	200	212
2.5% hmC	180	197
2.5% hmC	234	229
2.5% hmC	248	254
2.5% hmC	154	163
2.5% hmC	281	274
2.5% hmC	259	272
2.5% hmC	111	96
2.5% hmC	163	141
2.5% hmC	79	60
2.5% hmC	203	209
2.5% hmC	198	199
2.5% hmC	174	184
2.5% hmC	54	56
2.5% hmC	115	115
2.5% hmC	106	103
2.5% hmC	204	199
2.5% hmC	284	275
2.5% hmC	132	139
2.5% hmC	141	145
2.5% hmC	180	181
2.5% hmC	193	176
2.5% hmC	110	109
2.5% hmC	150	174
2.5% hmC	187	183
2.5% hmC	76	90
2.5% hmC	108	110
2.5% hmC	121	123
2.5% hmC	137	162
2.5% hmC	75	79
2.5% hmC	238	235
2.5% hmC	254	233
2.5% hmC	79	83
2.5% hmC	106	123
2.5% hmC	158	168
2.5% hmC	133	124
2.5% hmC	122	129
2.5% hmC	63	62
2.5% hmC	166	188
2.5% hmC	62	68
2.5% hmC	164	144
2.5% hmC	160	161
2.5% hmC	196	187
2.5% hmC	207	219
2.5% hmC	103	97
2.5% hmC	51	55
2.5% hmC	123	128
2.5% hmC	94	94
2.5% hmC	95	97
2.5% hmC	208	214
2.5% hmC	132	131
2.5% hmC	109	113
2.5% hmC	150	119
2.5% hmC	31	33
2.5% hmC	166	160
2.5% hmC	252	257
2.5% hmC	89	86
2.5% hmC	231	226
2.5% hmC	99	80
2.5% hmC	257	245
2.5% hmC	216	202
2.5% hmC	164	154
2.5% hmC	116	113
2.5% hmC	153	171
2.5% hmC	136	122
2.5% hmC	156	152
2.5% hmC	204	197
2.5% hmC	248	251
2.5% hmC	119	124
2.5% hmC	275	268
2.5% hmC	108	100
2.5% hmC	106	105
2.5% hmC	81	83
2.5% hmC	127	125
2.5% hmC	123	127
2.5% hmC	121	121
2.5% hmC	98	119
2.5% hmC	62	76
2.5% hmC	128	138
2.5% hmC	223	215
2.5% hmC	186	176
2.5% hmC	91	75
2.5% hmC	202	183
2.5% hmC	193	179
2.5% hmC	40	37
2.5% hmC	149	159
2.5% hmC	241	250
2.5% hmC	238	250
2.5% hmC	245	233
2.5% hmC	253	258
2.5% hmC	149	160
2.5% hmC	89	94
2.5% hmC	102	119
2.5% hmC	116	119
2.5% hmC	38	34
2.5% hmC	47	47
2.5% hmC	55	62
2.5% hmC	214	231
2.5% hmC	166	156
2.5% hmC	210	205
2.5% hmC	91	87
2.5% hmC	137	157
2.5% hmC	52	39
2.5% hmC	42	43
2.5% hmC	98	113
2.5% hmC	59	66
2.5% hmC	98	100
2.5% hmC	92	98
2.5% hmC	149	152
2.5% hmC	159	152
2.5% hmC	75	91
2.5% hmC	133	143
2.5% hmC	23	21
2.5% hmC	113	108
2.5% hmC	161	161
2.5% hmC	73	60
2.5% hmC	55	54
2.5% hmC	248	238
2.5% hmC	25	27
2.5% hmC	160	174
2.5% hmC	85	100
2.5% hmC	140	163
2.5% hmC	88	76
2.5% hmC	114	119
2.5% hmC	41	43
2.5% hmC	129	110
2.5% hmC	187	168
2.5% hmC	140	154
2.5% hmC	134	132
2.5% hmC	67	96
2.5% hmC	144	155
2.5% hmC	127	133
2.5% hmC	186	205
2.5% hmC	205	224
2.5% hmC	163	165
2.5% hmC	191	188
2.5% hmC	194	203
2.5% hmC	109	117
2.5% hmC	251	210
2.5% hmC	35	36
2.5% hmC	162	161
2.5% hmC	178	181
2.5% hmC	55	58
2.5% hmC	114	99
2.5% hmC	135	126
2.5% hmC	181	187
2.5% hmC	50	42
2.5% hmC	23	20
2.5% hmC	103	78
2.5% hmC	157	160
2.5% hmC	34	39
2.5% hmC	220	241
2.5% hmC	244	228
2.5% hmC	218	208
2.5% hmC	172	158
2.5% hmC	122	112
2.5% hmC	77	67
2.5% hmC	150	152
2.5% hmC	135	127
2.5% hmC	63	68
40% hmC	307	306
40% hmC	432	412
40% hmC	537	495
40% hmC	422	397
40% hmC	393	386
40% hmC	219	216
40% hmC	398	376
40% hmC	374	389
40% hmC	404	401
40% hmC	261	274
40% hmC	356	336
40% hmC	352	339
40% hmC	216	191
40% hmC	377	361
40% hmC	409	383
40% hmC	442	432
40% hmC	330	311
40% hmC	259	250
40% hmC	410	390
40% hmC	381	369
40% hmC	357	337
40% hmC	282	293
40% hmC	453	463
40% hmC	365	379
40% hmC	295	276
40% hmC	445	443
40% hmC	356	360
40% hmC	208	173
40% hmC	281	290
40% hmC	315	292
40% hmC	255	250
40% hmC	148	155
40% hmC	381	379
40% hmC	442	405
40% hmC	373	369
40% hmC	282	316
40% hmC	346	343
40% hmC	322	310
40% hmC	380	366
40% hmC	425	435
40% hmC	414	396
40% hmC	370	345
40% hmC	434	413
40% hmC	280	292
40% hmC	342	328
40% hmC	424	428
40% hmC	314	318
40% hmC	357	345
40% hmC	313	309
40% hmC	471	450
40% hmC	280	278
40% hmC	329	347
40% hmC	399	402
40% hmC	223	236
40% hmC	541	518
40% hmC	407	373
40% hmC	381	380
40% hmC	436	410
40% hmC	437	422
40% hmC	362	350
40% hmC	464	444
40% hmC	452	451
40% hmC	347	318
40% hmC	378	363
40% hmC	282	266
40% hmC	404	384
40% hmC	414	403
40% hmC	368	383
40% hmC	177	176
40% hmC	323	334
40% hmC	326	321
40% hmC	399	390
40% hmC	508	469
40% hmC	368	302
40% hmC	357	325
40% hmC	367	354
40% hmC	373	375
40% hmC	266	264
40% hmC	361	352
40% hmC	388	359
40% hmC	288	268
40% hmC	306	271
40% hmC	335	314
40% hmC	349	347
40% hmC	254	226
40% hmC	438	402
40% hmC	417	398
40% hmC	273	295
40% hmC	308	319
40% hmC	334	352
40% hmC	276	299
40% hmC	321	299
40% hmC	207	205
40% hmC	405	377
40% hmC	252	251
40% hmC	353	358
40% hmC	328	334
40% hmC	418	399
40% hmC	415	417
40% hmC	282	298
40% hmC	258	233
40% hmC	352	323
40% hmC	319	314
40% hmC	312	306
40% hmC	486	488
40% hmC	383	372
40% hmC	288	290
40% hmC	341	320
40% hmC	191	174
40% hmC	321	328
40% hmC	465	452
40% hmC	247	246
40% hmC	420	411
40% hmC	298	285
40% hmC	472	461
40% hmC	394	406
40% hmC	360	369
40% hmC	327	334
40% hmC	387	390
40% hmC	448	406
40% hmC	424	412
40% hmC	404	395
40% hmC	462	445
40% hmC	223	223
40% hmC	456	442
40% hmC	342	308
40% hmC	302	302
40% hmC	200	195
40% hmC	339	330
40% hmC	329	301
40% hmC	307	312
40% hmC	289	294
40% hmC	283	273
40% hmC	339	336
40% hmC	416	408
40% hmC	370	378
40% hmC	258	276
40% hmC	399	405
40% hmC	363	371
40% hmC	204	182
40% hmC	344	347
40% hmC	418	412
40% hmC	462	450
40% hmC	425	404
40% hmC	493	477
40% hmC	386	359
40% hmC	307	305
40% hmC	314	321
40% hmC	307	310
40% hmC	129	131
40% hmC	161	149
40% hmC	204	214
40% hmC	512	478
40% hmC	362	314
40% hmC	424	424
40% hmC	231	258
40% hmC	356	341
40% hmC	203	205
40% hmC	189	173
40% hmC	269	267
40% hmC	242	240
40% hmC	304	305
40% hmC	282	272
40% hmC	357	355
40% hmC	347	332
40% hmC	254	259
40% hmC	381	339
40% hmC	157	139
40% hmC	324	310
40% hmC	366	343
40% hmC	208	197
40% hmC	217	177
40% hmC	438	418
40% hmC	165	148
40% hmC	371	353
40% hmC	294	290
40% hmC	315	330
40% hmC	180	181
40% hmC	293	291
40% hmC	184	177
40% hmC	313	318
40% hmC	407	384
40% hmC	327	300
40% hmC	324	315
40% hmC	299	273
40% hmC	327	336
40% hmC	322	331
40% hmC	441	402
40% hmC	420	401
40% hmC	385	392
40% hmC	394	379
40% hmC	454	407
40% hmC	318	311
40% hmC	410	391
40% hmC	148	124
40% hmC	309	305
40% hmC	363	366
40% hmC	228	220
40% hmC	312	308
40% hmC	340	336
40% hmC	401	398
40% hmC	195	213
40% hmC	99	106
40% hmC	266	279
40% hmC	356	349
40% hmC	159	183
40% hmC	424	412
40% hmC	432	422
40% hmC	419	409
40% hmC	348	330
40% hmC	283	269
40% hmC	249	251
40% hmC	288	302
40% hmC	360	335
40% hmC	248	232

## Sheet: Fig.2B
hmC	coverage	replicate
10% hmC	192	R1
10% hmC	249	R1
10% hmC	366	R1
10% hmC	244	R1
10% hmC	248	R1
10% hmC	90	R1
10% hmC	260	R1
10% hmC	249	R1
10% hmC	231	R1
10% hmC	123	R1
10% hmC	179	R1
10% hmC	184	R1
10% hmC	78	R1
10% hmC	196	R1
10% hmC	226	R1
10% hmC	283	R1
10% hmC	178	R1
10% hmC	106	R1
10% hmC	284	R1
10% hmC	187	R1
10% hmC	157	R1
10% hmC	121	R1
10% hmC	317	R1
10% hmC	229	R1
10% hmC	123	R1
10% hmC	247	R1
10% hmC	154	R1
10% hmC	75	R1
10% hmC	99	R1
10% hmC	147	R1
10% hmC	104	R1
10% hmC	38	R1
10% hmC	242	R1
10% hmC	277	R1
10% hmC	226	R1
10% hmC	152	R1
10% hmC	221	R1
10% hmC	139	R1
10% hmC	217	R1
10% hmC	258	R1
10% hmC	154	R1
10% hmC	194	R1
10% hmC	317	R1
10% hmC	174	R1
10% hmC	201	R1
10% hmC	305	R1
10% hmC	171	R1
10% hmC	153	R1
10% hmC	158	R1
10% hmC	319	R1
10% hmC	113	R1
10% hmC	180	R1
10% hmC	250	R1
10% hmC	80	R1
10% hmC	341	R1
10% hmC	226	R1
10% hmC	253	R1
10% hmC	289	R1
10% hmC	304	R1
10% hmC	209	R1
10% hmC	311	R1
10% hmC	303	R1
10% hmC	165	R1
10% hmC	200	R1
10% hmC	120	R1
10% hmC	246	R1
10% hmC	250	R1
10% hmC	223	R1
10% hmC	70	R1
10% hmC	182	R1
10% hmC	155	R1
10% hmC	235	R1
10% hmC	321	R1
10% hmC	191	R1
10% hmC	187	R1
10% hmC	206	R1
10% hmC	226	R1
10% hmC	134	R1
10% hmC	214	R1
10% hmC	251	R1
10% hmC	114	R1
10% hmC	153	R1
10% hmC	148	R1
10% hmC	198	R1
10% hmC	96	R1
10% hmC	274	R1
10% hmC	296	R1
10% hmC	134	R1
10% hmC	153	R1
10% hmC	197	R1
10% hmC	153	R1
10% hmC	157	R1
10% hmC	76	R1
10% hmC	233	R1
10% hmC	89	R1
10% hmC	203	R1
10% hmC	198	R1
10% hmC	242	R1
10% hmC	257	R1
10% hmC	131	R1
10% hmC	75	R1
10% hmC	151	R1
10% hmC	124	R1
10% hmC	124	R1
10% hmC	267	R1
10% hmC	177	R1
10% hmC	137	R1
10% hmC	161	R1
10% hmC	24	R1
10% hmC	211	R1
10% hmC	317	R1
10% hmC	102	R1
10% hmC	286	R1
10% hmC	124	R1
10% hmC	319	R1
10% hmC	246	R1
10% hmC	217	R1
10% hmC	157	R1
10% hmC	218	R1
10% hmC	168	R1
10% hmC	193	R1
10% hmC	265	R1
10% hmC	296	R1
10% hmC	150	R1
10% hmC	308	R1
10% hmC	143	R1
10% hmC	140	R1
10% hmC	104	R1
10% hmC	167	R1
10% hmC	171	R1
10% hmC	164	R1
10% hmC	165	R1
10% hmC	122	R1
10% hmC	188	R1
10% hmC	260	R1
10% hmC	233	R1
10% hmC	111	R1
10% hmC	239	R1
10% hmC	219	R1
10% hmC	64	R1
10% hmC	221	R1
10% hmC	286	R1
10% hmC	299	R1
10% hmC	294	R1
10% hmC	313	R1
10% hmC	227	R1
10% hmC	133	R1
10% hmC	139	R1
10% hmC	155	R1
10% hmC	45	R1
10% hmC	76	R1
10% hmC	92	R1
10% hmC	284	R1
10% hmC	199	R1
10% hmC	272	R1
10% hmC	115	R1
10% hmC	202	R1
10% hmC	58	R1
10% hmC	63	R1
10% hmC	144	R1
10% hmC	110	R1
10% hmC	145	R1
10% hmC	111	R1
10% hmC	192	R1
10% hmC	199	R1
10% hmC	114	R1
10% hmC	198	R1
10% hmC	31	R1
10% hmC	162	R1
10% hmC	192	R1
10% hmC	82	R1
10% hmC	75	R1
10% hmC	310	R1
10% hmC	40	R1
10% hmC	231	R1
10% hmC	147	R1
10% hmC	201	R1
10% hmC	104	R1
10% hmC	175	R1
10% hmC	48	R1
10% hmC	165	R1
10% hmC	215	R1
10% hmC	181	R1
10% hmC	161	R1
10% hmC	132	R1
10% hmC	186	R1
10% hmC	176	R1
10% hmC	238	R1
10% hmC	248	R1
10% hmC	196	R1
10% hmC	250	R1
10% hmC	246	R1
10% hmC	135	R1
10% hmC	273	R1
10% hmC	61	R1
10% hmC	192	R1
10% hmC	224	R1
10% hmC	85	R1
10% hmC	147	R1
10% hmC	174	R1
10% hmC	244	R1
10% hmC	61	R1
10% hmC	35	R1
10% hmC	123	R1
10% hmC	223	R1
10% hmC	76	R1
10% hmC	273	R1
10% hmC	276	R1
10% hmC	270	R1
10% hmC	199	R1
10% hmC	150	R1
10% hmC	108	R1
10% hmC	169	R1
10% hmC	178	R1
10% hmC	105	R1
10% hmC	201	R2
10% hmC	277	R2
10% hmC	375	R2
10% hmC	251	R2
10% hmC	275	R2
10% hmC	110	R2
10% hmC	265	R2
10% hmC	261	R2
10% hmC	250	R2
10% hmC	132	R2
10% hmC	221	R2
10% hmC	239	R2
10% hmC	83	R2
10% hmC	239	R2
10% hmC	257	R2
10% hmC	296	R2
10% hmC	179	R2
10% hmC	102	R2
10% hmC	265	R2
10% hmC	195	R2
10% hmC	168	R2
10% hmC	133	R2
10% hmC	324	R2
10% hmC	251	R2
10% hmC	132	R2
10% hmC	258	R2
10% hmC	182	R2
10% hmC	95	R2
10% hmC	134	R2
10% hmC	167	R2
10% hmC	107	R2
10% hmC	73	R2
10% hmC	262	R2
10% hmC	306	R2
10% hmC	234	R2
10% hmC	196	R2
10% hmC	219	R2
10% hmC	154	R2
10% hmC	221	R2
10% hmC	273	R2
10% hmC	167	R2
10% hmC	185	R2
10% hmC	318	R2
10% hmC	204	R2
10% hmC	219	R2
10% hmC	320	R2
10% hmC	182	R2
10% hmC	190	R2
10% hmC	194	R2
10% hmC	340	R2
10% hmC	149	R2
10% hmC	216	R2
10% hmC	265	R2
10% hmC	115	R2
10% hmC	366	R2
10% hmC	241	R2
10% hmC	248	R2
10% hmC	297	R2
10% hmC	316	R2
10% hmC	237	R2
10% hmC	322	R2
10% hmC	337	R2
10% hmC	181	R2
10% hmC	233	R2
10% hmC	103	R2
10% hmC	263	R2
10% hmC	255	R2
10% hmC	237	R2
10% hmC	87	R2
10% hmC	190	R2
10% hmC	178	R2
10% hmC	262	R2
10% hmC	333	R2
10% hmC	221	R2
10% hmC	198	R2
10% hmC	214	R2
10% hmC	255	R2
10% hmC	163	R2
10% hmC	238	R2
10% hmC	134	R2
10% hmC	125	R2
10% hmC	172	R2
10% hmC	178	R2
10% hmC	220	R2
10% hmC	123	R2
10% hmC	292	R2
10% hmC	303	R2
10% hmC	140	R2
10% hmC	179	R2
10% hmC	235	R2
10% hmC	182	R2
10% hmC	182	R2
10% hmC	93	R2
10% hmC	256	R2
10% hmC	101	R2
10% hmC	228	R2
10% hmC	222	R2
10% hmC	270	R2
10% hmC	257	R2
10% hmC	163	R2
10% hmC	95	R2
10% hmC	190	R2
10% hmC	129	R2
10% hmC	141	R2
10% hmC	282	R2
10% hmC	220	R2
10% hmC	167	R2
10% hmC	197	R2
10% hmC	57	R2
10% hmC	206	R2
10% hmC	337	R2
10% hmC	147	R2
10% hmC	295	R2
10% hmC	133	R2
10% hmC	324	R2
10% hmC	270	R2
10% hmC	222	R2
10% hmC	197	R2
10% hmC	231	R2
10% hmC	213	R2
10% hmC	215	R2
10% hmC	276	R2
10% hmC	326	R2
10% hmC	150	R2
10% hmC	334	R2
10% hmC	170	R2
10% hmC	180	R2
10% hmC	118	R2
10% hmC	193	R2
10% hmC	200	R2
10% hmC	177	R2
10% hmC	187	R2
10% hmC	130	R2
10% hmC	208	R2
10% hmC	293	R2
10% hmC	255	R2
10% hmC	133	R2
10% hmC	252	R2
10% hmC	259	R2
10% hmC	74	R2
10% hmC	239	R2
10% hmC	291	R2
10% hmC	308	R2
10% hmC	288	R2
10% hmC	330	R2
10% hmC	234	R2
10% hmC	144	R2
10% hmC	168	R2
10% hmC	158	R2
10% hmC	76	R2
10% hmC	95	R2
10% hmC	89	R2
10% hmC	294	R2
10% hmC	227	R2
10% hmC	289	R2
10% hmC	138	R2
10% hmC	198	R2
10% hmC	86	R2
10% hmC	85	R2
10% hmC	166	R2
10% hmC	109	R2
10% hmC	158	R2
10% hmC	144	R2
10% hmC	205	R2
10% hmC	228	R2
10% hmC	117	R2
10% hmC	228	R2
10% hmC	53	R2
10% hmC	183	R2
10% hmC	242	R2
10% hmC	118	R2
10% hmC	89	R2
10% hmC	308	R2
10% hmC	53	R2
10% hmC	252	R2
10% hmC	148	R2
10% hmC	212	R2
10% hmC	91	R2
10% hmC	169	R2
10% hmC	63	R2
10% hmC	167	R2
10% hmC	234	R2
10% hmC	200	R2
10% hmC	190	R2
10% hmC	145	R2
10% hmC	195	R2
10% hmC	202	R2
10% hmC	271	R2
10% hmC	273	R2
10% hmC	225	R2
10% hmC	257	R2
10% hmC	251	R2
10% hmC	168	R2
10% hmC	281	R2
10% hmC	78	R2
10% hmC	207	R2
10% hmC	241	R2
10% hmC	99	R2
10% hmC	174	R2
10% hmC	209	R2
10% hmC	269	R2
10% hmC	85	R2
10% hmC	38	R2
10% hmC	171	R2
10% hmC	246	R2
10% hmC	70	R2
10% hmC	293	R2
10% hmC	299	R2
10% hmC	286	R2
10% hmC	216	R2
10% hmC	178	R2
10% hmC	136	R2
10% hmC	196	R2
10% hmC	189	R2
10% hmC	100	R2
2.5% hmC	169	R1
2.5% hmC	213	R1
2.5% hmC	315	R1
2.5% hmC	194	R1
2.5% hmC	212	R1
2.5% hmC	51	R1
2.5% hmC	212	R1
2.5% hmC	174	R1
2.5% hmC	211	R1
2.5% hmC	84	R1
2.5% hmC	145	R1
2.5% hmC	133	R1
2.5% hmC	48	R1
2.5% hmC	145	R1
2.5% hmC	180	R1
2.5% hmC	247	R1
2.5% hmC	134	R1
2.5% hmC	81	R1
2.5% hmC	209	R1
2.5% hmC	120	R1
2.5% hmC	102	R1
2.5% hmC	89	R1
2.5% hmC	261	R1
2.5% hmC	173	R1
2.5% hmC	81	R1
2.5% hmC	204	R1
2.5% hmC	117	R1
2.5% hmC	64	R1
2.5% hmC	66	R1
2.5% hmC	105	R1
2.5% hmC	72	R1
2.5% hmC	40	R1
2.5% hmC	194	R1
2.5% hmC	215	R1
2.5% hmC	176	R1
2.5% hmC	120	R1
2.5% hmC	177	R1
2.5% hmC	87	R1
2.5% hmC	152	R1
2.5% hmC	194	R1
2.5% hmC	115	R1
2.5% hmC	153	R1
2.5% hmC	256	R1
2.5% hmC	135	R1
2.5% hmC	133	R1
2.5% hmC	232	R1
2.5% hmC	134	R1
2.5% hmC	120	R1
2.5% hmC	115	R1
2.5% hmC	283	R1
2.5% hmC	77	R1
2.5% hmC	138	R1
2.5% hmC	198	R1
2.5% hmC	59	R1
2.5% hmC	302	R1
2.5% hmC	200	R1
2.5% hmC	180	R1
2.5% hmC	234	R1
2.5% hmC	248	R1
2.5% hmC	154	R1
2.5% hmC	281	R1
2.5% hmC	259	R1
2.5% hmC	111	R1
2.5% hmC	163	R1
2.5% hmC	79	R1
2.5% hmC	203	R1
2.5% hmC	198	R1
2.5% hmC	174	R1
2.5% hmC	54	R1
2.5% hmC	115	R1
2.5% hmC	106	R1
2.5% hmC	204	R1
2.5% hmC	284	R1
2.5% hmC	132	R1
2.5% hmC	141	R1
2.5% hmC	180	R1
2.5% hmC	193	R1
2.5% hmC	110	R1
2.5% hmC	150	R1
2.5% hmC	187	R1
2.5% hmC	76	R1
2.5% hmC	108	R1
2.5% hmC	121	R1
2.5% hmC	137	R1
2.5% hmC	75	R1
2.5% hmC	238	R1
2.5% hmC	254	R1
2.5% hmC	79	R1
2.5% hmC	106	R1
2.5% hmC	158	R1
2.5% hmC	133	R1
2.5% hmC	122	R1
2.5% hmC	63	R1
2.5% hmC	166	R1
2.5% hmC	62	R1
2.5% hmC	164	R1
2.5% hmC	160	R1
2.5% hmC	196	R1
2.5% hmC	207	R1
2.5% hmC	103	R1
2.5% hmC	51	R1
2.5% hmC	123	R1
2.5% hmC	94	R1
2.5% hmC	95	R1
2.5% hmC	208	R1
2.5% hmC	132	R1
2.5% hmC	109	R1
2.5% hmC	150	R1
2.5% hmC	31	R1
2.5% hmC	166	R1
2.5% hmC	252	R1
2.5% hmC	89	R1
2.5% hmC	231	R1
2.5% hmC	99	R1
2.5% hmC	257	R1
2.5% hmC	216	R1
2.5% hmC	164	R1
2.5% hmC	116	R1
2.5% hmC	153	R1
2.5% hmC	136	R1
2.5% hmC	156	R1
2.5% hmC	204	R1
2.5% hmC	248	R1
2.5% hmC	119	R1
2.5% hmC	275	R1
2.5% hmC	108	R1
2.5% hmC	106	R1
2.5% hmC	81	R1
2.5% hmC	127	R1
2.5% hmC	123	R1
2.5% hmC	121	R1
2.5% hmC	98	R1
2.5% hmC	62	R1
2.5% hmC	128	R1
2.5% hmC	223	R1
2.5% hmC	186	R1
2.5% hmC	91	R1
2.5% hmC	202	R1
2.5% hmC	193	R1
2.5% hmC	40	R1
2.5% hmC	149	R1
2.5% hmC	241	R1
2.5% hmC	238	R1
2.5% hmC	245	R1
2.5% hmC	253	R1
2.5% hmC	149	R1
2.5% hmC	89	R1
2.5% hmC	102	R1
2.5% hmC	116	R1
2.5% hmC	38	R1
2.5% hmC	47	R1
2.5% hmC	55	R1
2.5% hmC	214	R1
2.5% hmC	166	R1
2.5% hmC	210	R1
2.5% hmC	91	R1
2.5% hmC	137	R1
2.5% hmC	52	R1
2.5% hmC	42	R1
2.5% hmC	98	R1
2.5% hmC	59	R1
2.5% hmC	98	R1
2.5% hmC	92	R1
2.5% hmC	149	R1
2.5% hmC	159	R1
2.5% hmC	75	R1
2.5% hmC	133	R1
2.5% hmC	23	R1
2.5% hmC	113	R1
2.5% hmC	161	R1
2.5% hmC	73	R1
2.5% hmC	55	R1
2.5% hmC	248	R1
2.5% hmC	25	R1
2.5% hmC	160	R1
2.5% hmC	85	R1
2.5% hmC	140	R1
2.5% hmC	88	R1
2.5% hmC	114	R1
2.5% hmC	41	R1
2.5% hmC	129	R1
2.5% hmC	187	R1
2.5% hmC	140	R1
2.5% hmC	134	R1
2.5% hmC	67	R1
2.5% hmC	144	R1
2.5% hmC	127	R1
2.5% hmC	186	R1
2.5% hmC	205	R1
2.5% hmC	163	R1
2.5% hmC	191	R1
2.5% hmC	194	R1
2.5% hmC	109	R1
2.5% hmC	251	R1
2.5% hmC	35	R1
2.5% hmC	162	R1
2.5% hmC	178	R1
2.5% hmC	55	R1
2.5% hmC	114	R1
2.5% hmC	135	R1
2.5% hmC	181	R1
2.5% hmC	50	R1
2.5% hmC	23	R1
2.5% hmC	103	R1
2.5% hmC	157	R1
2.5% hmC	34	R1
2.5% hmC	220	R1
2.5% hmC	244	R1
2.5% hmC	218	R1
2.5% hmC	172	R1
2.5% hmC	122	R1
2.5% hmC	77	R1
2.5% hmC	150	R1
2.5% hmC	135	R1
2.5% hmC	63	R1
2.5% hmC	167	R2
2.5% hmC	194	R2
2.5% hmC	289	R2
2.5% hmC	188	R2
2.5% hmC	206	R2
2.5% hmC	45	R2
2.5% hmC	222	R2
2.5% hmC	181	R2
2.5% hmC	199	R2
2.5% hmC	67	R2
2.5% hmC	132	R2
2.5% hmC	145	R2
2.5% hmC	43	R2
2.5% hmC	155	R2
2.5% hmC	167	R2
2.5% hmC	235	R2
2.5% hmC	147	R2
2.5% hmC	74	R2
2.5% hmC	219	R2
2.5% hmC	125	R2
2.5% hmC	110	R2
2.5% hmC	87	R2
2.5% hmC	271	R2
2.5% hmC	175	R2
2.5% hmC	79	R2
2.5% hmC	202	R2
2.5% hmC	114	R2
2.5% hmC	66	R2
2.5% hmC	67	R2
2.5% hmC	109	R2
2.5% hmC	64	R2
2.5% hmC	30	R2
2.5% hmC	192	R2
2.5% hmC	246	R2
2.5% hmC	184	R2
2.5% hmC	112	R2
2.5% hmC	173	R2
2.5% hmC	110	R2
2.5% hmC	160	R2
2.5% hmC	216	R2
2.5% hmC	95	R2
2.5% hmC	151	R2
2.5% hmC	276	R2
2.5% hmC	130	R2
2.5% hmC	155	R2
2.5% hmC	256	R2
2.5% hmC	107	R2
2.5% hmC	113	R2
2.5% hmC	128	R2
2.5% hmC	279	R2
2.5% hmC	64	R2
2.5% hmC	145	R2
2.5% hmC	217	R2
2.5% hmC	57	R2
2.5% hmC	318	R2
2.5% hmC	212	R2
2.5% hmC	197	R2
2.5% hmC	229	R2
2.5% hmC	254	R2
2.5% hmC	163	R2
2.5% hmC	274	R2
2.5% hmC	272	R2
2.5% hmC	96	R2
2.5% hmC	141	R2
2.5% hmC	60	R2
2.5% hmC	209	R2
2.5% hmC	199	R2
2.5% hmC	184	R2
2.5% hmC	56	R2
2.5% hmC	115	R2
2.5% hmC	103	R2
2.5% hmC	199	R2
2.5% hmC	275	R2
2.5% hmC	139	R2
2.5% hmC	145	R2
2.5% hmC	181	R2
2.5% hmC	176	R2
2.5% hmC	109	R2
2.5% hmC	174	R2
2.5% hmC	183	R2
2.5% hmC	90	R2
2.5% hmC	110	R2
2.5% hmC	123	R2
2.5% hmC	162	R2
2.5% hmC	79	R2
2.5% hmC	235	R2
2.5% hmC	233	R2
2.5% hmC	83	R2
2.5% hmC	123	R2
2.5% hmC	168	R2
2.5% hmC	124	R2
2.5% hmC	129	R2
2.5% hmC	62	R2
2.5% hmC	188	R2
2.5% hmC	68	R2
2.5% hmC	144	R2
2.5% hmC	161	R2
2.5% hmC	187	R2
2.5% hmC	219	R2
2.5% hmC	97	R2
2.5% hmC	55	R2
2.5% hmC	128	R2
2.5% hmC	94	R2
2.5% hmC	97	R2
2.5% hmC	214	R2
2.5% hmC	131	R2
2.5% hmC	113	R2
2.5% hmC	119	R2
2.5% hmC	33	R2
2.5% hmC	160	R2
2.5% hmC	257	R2
2.5% hmC	86	R2
2.5% hmC	226	R2
2.5% hmC	80	R2
2.5% hmC	245	R2
2.5% hmC	202	R2
2.5% hmC	154	R2
2.5% hmC	113	R2
2.5% hmC	171	R2
2.5% hmC	122	R2
2.5% hmC	152	R2
2.5% hmC	197	R2
2.5% hmC	251	R2
2.5% hmC	124	R2
2.5% hmC	268	R2
2.5% hmC	100	R2
2.5% hmC	105	R2
2.5% hmC	83	R2
2.5% hmC	125	R2
2.5% hmC	127	R2
2.5% hmC	121	R2
2.5% hmC	119	R2
2.5% hmC	76	R2
2.5% hmC	138	R2
2.5% hmC	215	R2
2.5% hmC	176	R2
2.5% hmC	75	R2
2.5% hmC	183	R2
2.5% hmC	179	R2
2.5% hmC	37	R2
2.5% hmC	159	R2
2.5% hmC	250	R2
2.5% hmC	250	R2
2.5% hmC	233	R2
2.5% hmC	258	R2
2.5% hmC	160	R2
2.5% hmC	94	R2
2.5% hmC	119	R2
2.5% hmC	119	R2
2.5% hmC	34	R2
2.5% hmC	47	R2
2.5% hmC	62	R2
2.5% hmC	231	R2
2.5% hmC	156	R2
2.5% hmC	205	R2
2.5% hmC	87	R2
2.5% hmC	157	R2
2.5% hmC	39	R2
2.5% hmC	43	R2
2.5% hmC	113	R2
2.5% hmC	66	R2
2.5% hmC	100	R2
2.5% hmC	98	R2
2.5% hmC	152	R2
2.5% hmC	152	R2
2.5% hmC	91	R2
2.5% hmC	143	R2
2.5% hmC	21	R2
2.5% hmC	108	R2
2.5% hmC	161	R2
2.5% hmC	60	R2
2.5% hmC	54	R2
2.5% hmC	238	R2
2.5% hmC	27	R2
2.5% hmC	174	R2
2.5% hmC	100	R2
2.5% hmC	163	R2
2.5% hmC	76	R2
2.5% hmC	119	R2
2.5% hmC	43	R2
2.5% hmC	110	R2
2.5% hmC	168	R2
2.5% hmC	154	R2
2.5% hmC	132	R2
2.5% hmC	96	R2
2.5% hmC	155	R2
2.5% hmC	133	R2
2.5% hmC	205	R2
2.5% hmC	224	R2
2.5% hmC	165	R2
2.5% hmC	188	R2
2.5% hmC	203	R2
2.5% hmC	117	R2
2.5% hmC	210	R2
2.5% hmC	36	R2
2.5% hmC	161	R2
2.5% hmC	181	R2
2.5% hmC	58	R2
2.5% hmC	99	R2
2.5% hmC	126	R2
2.5% hmC	187	R2
2.5% hmC	42	R2
2.5% hmC	20	R2
2.5% hmC	78	R2
2.5% hmC	160	R2
2.5% hmC	39	R2
2.5% hmC	241	R2
2.5% hmC	228	R2
2.5% hmC	208	R2
2.5% hmC	158	R2
2.5% hmC	112	R2
2.5% hmC	67	R2
2.5% hmC	152	R2
2.5% hmC	127	R2
2.5% hmC	68	R2
20% hmC	283	R1
20% hmC	412	R1
20% hmC	522	R1
20% hmC	391	R1
20% hmC	375	R1
20% hmC	211	R1
20% hmC	392	R1
20% hmC	387	R1
20% hmC	371	R1
20% hmC	242	R1
20% hmC	338	R1
20% hmC	360	R1
20% hmC	193	R1
20% hmC	364	R1
20% hmC	385	R1
20% hmC	429	R1
20% hmC	311	R1
20% hmC	251	R1
20% hmC	384	R1
20% hmC	381	R1
20% hmC	359	R1
20% hmC	281	R1
20% hmC	435	R1
20% hmC	367	R1
20% hmC	254	R1
20% hmC	446	R1
20% hmC	375	R1
20% hmC	157	R1
20% hmC	255	R1
20% hmC	282	R1
20% hmC	238	R1
20% hmC	157	R1
20% hmC	365	R1
20% hmC	431	R1
20% hmC	359	R1
20% hmC	314	R1
20% hmC	342	R1
20% hmC	311	R1
20% hmC	356	R1
20% hmC	436	R1
20% hmC	399	R1
20% hmC	327	R1
20% hmC	426	R1
20% hmC	277	R1
20% hmC	354	R1
20% hmC	422	R1
20% hmC	313	R1
20% hmC	364	R1
20% hmC	309	R1
20% hmC	451	R1
20% hmC	250	R1
20% hmC	339	R1
20% hmC	403	R1
20% hmC	223	R1
20% hmC	536	R1
20% hmC	387	R1
20% hmC	392	R1
20% hmC	416	R1
20% hmC	418	R1
20% hmC	332	R1
20% hmC	426	R1
20% hmC	470	R1
20% hmC	335	R1
20% hmC	389	R1
20% hmC	263	R1
20% hmC	401	R1
20% hmC	391	R1
20% hmC	366	R1
20% hmC	156	R1
20% hmC	335	R1
20% hmC	311	R1
20% hmC	379	R1
20% hmC	472	R1
20% hmC	356	R1
20% hmC	335	R1
20% hmC	351	R1
20% hmC	353	R1
20% hmC	267	R1
20% hmC	347	R1
20% hmC	371	R1
20% hmC	247	R1
20% hmC	275	R1
20% hmC	320	R1
20% hmC	354	R1
20% hmC	259	R1
20% hmC	419	R1
20% hmC	403	R1
20% hmC	272	R1
20% hmC	303	R1
20% hmC	342	R1
20% hmC	294	R1
20% hmC	312	R1
20% hmC	209	R1
20% hmC	376	R1
20% hmC	258	R1
20% hmC	372	R1
20% hmC	328	R1
20% hmC	388	R1
20% hmC	386	R1
20% hmC	284	R1
20% hmC	235	R1
20% hmC	325	R1
20% hmC	284	R1
20% hmC	283	R1
20% hmC	467	R1
20% hmC	360	R1
20% hmC	289	R1
20% hmC	333	R1
20% hmC	164	R1
20% hmC	314	R1
20% hmC	436	R1
20% hmC	236	R1
20% hmC	428	R1
20% hmC	290	R1
20% hmC	464	R1
20% hmC	395	R1
20% hmC	349	R1
20% hmC	322	R1
20% hmC	372	R1
20% hmC	422	R1
20% hmC	403	R1
20% hmC	388	R1
20% hmC	431	R1
20% hmC	240	R1
20% hmC	445	R1
20% hmC	304	R1
20% hmC	302	R1
20% hmC	193	R1
20% hmC	322	R1
20% hmC	305	R1
20% hmC	297	R1
20% hmC	275	R1
20% hmC	268	R1
20% hmC	336	R1
20% hmC	411	R1
20% hmC	378	R1
20% hmC	249	R1
20% hmC	384	R1
20% hmC	343	R1
20% hmC	171	R1
20% hmC	353	R1
20% hmC	412	R1
20% hmC	419	R1
20% hmC	403	R1
20% hmC	472	R1
20% hmC	356	R1
20% hmC	296	R1
20% hmC	309	R1
20% hmC	313	R1
20% hmC	139	R1
20% hmC	148	R1
20% hmC	209	R1
20% hmC	486	R1
20% hmC	337	R1
20% hmC	432	R1
20% hmC	251	R1
20% hmC	340	R1
20% hmC	190	R1
20% hmC	162	R1
20% hmC	279	R1
20% hmC	242	R1
20% hmC	290	R1
20% hmC	254	R1
20% hmC	365	R1
20% hmC	339	R1
20% hmC	258	R1
20% hmC	339	R1
20% hmC	131	R1
20% hmC	332	R1
20% hmC	347	R1
20% hmC	195	R1
20% hmC	190	R1
20% hmC	425	R1
20% hmC	134	R1
20% hmC	362	R1
20% hmC	275	R1
20% hmC	315	R1
20% hmC	185	R1
20% hmC	279	R1
20% hmC	168	R1
20% hmC	301	R1
20% hmC	404	R1
20% hmC	308	R1
20% hmC	315	R1
20% hmC	295	R1
20% hmC	345	R1
20% hmC	321	R1
20% hmC	405	R1
20% hmC	390	R1
20% hmC	383	R1
20% hmC	393	R1
20% hmC	422	R1
20% hmC	306	R1
20% hmC	410	R1
20% hmC	139	R1
20% hmC	300	R1
20% hmC	373	R1
20% hmC	229	R1
20% hmC	311	R1
20% hmC	336	R1
20% hmC	379	R1
20% hmC	199	R1
20% hmC	120	R1
20% hmC	274	R1
20% hmC	370	R1
20% hmC	168	R1
20% hmC	405	R1
20% hmC	394	R1
20% hmC	415	R1
20% hmC	326	R1
20% hmC	265	R1
20% hmC	249	R1
20% hmC	279	R1
20% hmC	337	R1
20% hmC	247	R1
20% hmC	311	R2
20% hmC	427	R2
20% hmC	521	R2
20% hmC	412	R2
20% hmC	401	R2
20% hmC	228	R2
20% hmC	405	R2
20% hmC	397	R2
20% hmC	408	R2
20% hmC	263	R2
20% hmC	367	R2
20% hmC	369	R2
20% hmC	196	R2
20% hmC	373	R2
20% hmC	382	R2
20% hmC	457	R2
20% hmC	318	R2
20% hmC	252	R2
20% hmC	392	R2
20% hmC	390	R2
20% hmC	362	R2
20% hmC	277	R2
20% hmC	492	R2
20% hmC	375	R2
20% hmC	293	R2
20% hmC	451	R2
20% hmC	362	R2
20% hmC	189	R2
20% hmC	272	R2
20% hmC	310	R2
20% hmC	256	R2
20% hmC	165	R2
20% hmC	382	R2
20% hmC	446	R2
20% hmC	371	R2
20% hmC	336	R2
20% hmC	343	R2
20% hmC	323	R2
20% hmC	383	R2
20% hmC	445	R2
20% hmC	424	R2
20% hmC	355	R2
20% hmC	429	R2
20% hmC	292	R2
20% hmC	350	R2
20% hmC	406	R2
20% hmC	313	R2
20% hmC	357	R2
20% hmC	300	R2
20% hmC	451	R2
20% hmC	290	R2
20% hmC	331	R2
20% hmC	409	R2
20% hmC	239	R2
20% hmC	559	R2
20% hmC	399	R2
20% hmC	373	R2
20% hmC	424	R2
20% hmC	426	R2
20% hmC	330	R2
20% hmC	455	R2
20% hmC	489	R2
20% hmC	339	R2
20% hmC	385	R2
20% hmC	262	R2
20% hmC	395	R2
20% hmC	390	R2
20% hmC	391	R2
20% hmC	172	R2
20% hmC	334	R2
20% hmC	319	R2
20% hmC	412	R2
20% hmC	517	R2
20% hmC	366	R2
20% hmC	336	R2
20% hmC	356	R2
20% hmC	366	R2
20% hmC	288	R2
20% hmC	394	R2
20% hmC	247	R2
20% hmC	258	R2
20% hmC	316	R2
20% hmC	329	R2
20% hmC	346	R2
20% hmC	239	R2
20% hmC	418	R2
20% hmC	426	R2
20% hmC	261	R2
20% hmC	320	R2
20% hmC	339	R2
20% hmC	287	R2
20% hmC	303	R2
20% hmC	220	R2
20% hmC	398	R2
20% hmC	253	R2
20% hmC	354	R2
20% hmC	325	R2
20% hmC	434	R2
20% hmC	401	R2
20% hmC	270	R2
20% hmC	239	R2
20% hmC	347	R2
20% hmC	265	R2
20% hmC	289	R2
20% hmC	485	R2
20% hmC	403	R2
20% hmC	278	R2
20% hmC	348	R2
20% hmC	177	R2
20% hmC	300	R2
20% hmC	473	R2
20% hmC	246	R2
20% hmC	437	R2
20% hmC	318	R2
20% hmC	492	R2
20% hmC	375	R2
20% hmC	366	R2
20% hmC	332	R2
20% hmC	392	R2
20% hmC	432	R2
20% hmC	414	R2
20% hmC	407	R2
20% hmC	464	R2
20% hmC	237	R2
20% hmC	451	R2
20% hmC	325	R2
20% hmC	321	R2
20% hmC	212	R2
20% hmC	346	R2
20% hmC	328	R2
20% hmC	306	R2
20% hmC	267	R2
20% hmC	264	R2
20% hmC	337	R2
20% hmC	424	R2
20% hmC	380	R2
20% hmC	263	R2
20% hmC	411	R2
20% hmC	371	R2
20% hmC	205	R2
20% hmC	364	R2
20% hmC	404	R2
20% hmC	469	R2
20% hmC	403	R2
20% hmC	488	R2
20% hmC	369	R2
20% hmC	297	R2
20% hmC	309	R2
20% hmC	325	R2
20% hmC	154	R2
20% hmC	173	R2
20% hmC	228	R2
20% hmC	479	R2
20% hmC	337	R2
20% hmC	433	R2
20% hmC	263	R2
20% hmC	339	R2
20% hmC	193	R2
20% hmC	200	R2
20% hmC	285	R2
20% hmC	234	R2
20% hmC	302	R2
20% hmC	285	R2
20% hmC	347	R2
20% hmC	344	R2
20% hmC	251	R2
20% hmC	347	R2
20% hmC	152	R2
20% hmC	317	R2
20% hmC	343	R2
20% hmC	226	R2
20% hmC	192	R2
20% hmC	441	R2
20% hmC	130	R2
20% hmC	364	R2
20% hmC	307	R2
20% hmC	326	R2
20% hmC	160	R2
20% hmC	309	R2
20% hmC	191	R2
20% hmC	315	R2
20% hmC	398	R2
20% hmC	310	R2
20% hmC	324	R2
20% hmC	282	R2
20% hmC	315	R2
20% hmC	326	R2
20% hmC	433	R2
20% hmC	414	R2
20% hmC	389	R2
20% hmC	398	R2
20% hmC	436	R2
20% hmC	313	R2
20% hmC	420	R2
20% hmC	131	R2
20% hmC	283	R2
20% hmC	377	R2
20% hmC	217	R2
20% hmC	304	R2
20% hmC	349	R2
20% hmC	428	R2
20% hmC	217	R2
20% hmC	130	R2
20% hmC	300	R2
20% hmC	370	R2
20% hmC	177	R2
20% hmC	436	R2
20% hmC	448	R2
20% hmC	428	R2
20% hmC	345	R2
20% hmC	281	R2
20% hmC	267	R2
20% hmC	303	R2
20% hmC	376	R2
20% hmC	222	R2
40% hmC	307	R1
40% hmC	432	R1
40% hmC	537	R1
40% hmC	422	R1
40% hmC	393	R1
40% hmC	219	R1
40% hmC	398	R1
40% hmC	374	R1
40% hmC	404	R1
40% hmC	261	R1
40% hmC	356	R1
40% hmC	352	R1
40% hmC	216	R1
40% hmC	377	R1
40% hmC	409	R1
40% hmC	442	R1
40% hmC	330	R1
40% hmC	259	R1
40% hmC	410	R1
40% hmC	381	R1
40% hmC	357	R1
40% hmC	282	R1
40% hmC	453	R1
40% hmC	365	R1
40% hmC	295	R1
40% hmC	445	R1
40% hmC	356	R1
40% hmC	208	R1
40% hmC	281	R1
40% hmC	315	R1
40% hmC	255	R1
40% hmC	148	R1
40% hmC	381	R1
40% hmC	442	R1
40% hmC	373	R1
40% hmC	282	R1
40% hmC	346	R1
40% hmC	322	R1
40% hmC	380	R1
40% hmC	425	R1
40% hmC	414	R1
40% hmC	370	R1
40% hmC	434	R1
40% hmC	280	R1
40% hmC	342	R1
40% hmC	424	R1
40% hmC	314	R1
40% hmC	357	R1
40% hmC	313	R1
40% hmC	471	R1
40% hmC	280	R1
40% hmC	329	R1
40% hmC	399	R1
40% hmC	223	R1
40% hmC	541	R1
40% hmC	407	R1
40% hmC	381	R1
40% hmC	436	R1
40% hmC	437	R1
40% hmC	362	R1
40% hmC	464	R1
40% hmC	452	R1
40% hmC	347	R1
40% hmC	378	R1
40% hmC	282	R1
40% hmC	404	R1
40% hmC	414	R1
40% hmC	368	R1
40% hmC	177	R1
40% hmC	323	R1
40% hmC	326	R1
40% hmC	399	R1
40% hmC	508	R1
40% hmC	368	R1
40% hmC	357	R1
40% hmC	367	R1
40% hmC	373	R1
40% hmC	266	R1
40% hmC	361	R1
40% hmC	388	R1
40% hmC	288	R1
40% hmC	306	R1
40% hmC	335	R1
40% hmC	349	R1
40% hmC	254	R1
40% hmC	438	R1
40% hmC	417	R1
40% hmC	273	R1
40% hmC	308	R1
40% hmC	334	R1
40% hmC	276	R1
40% hmC	321	R1
40% hmC	207	R1
40% hmC	405	R1
40% hmC	252	R1
40% hmC	353	R1
40% hmC	328	R1
40% hmC	418	R1
40% hmC	415	R1
40% hmC	282	R1
40% hmC	258	R1
40% hmC	352	R1
40% hmC	319	R1
40% hmC	312	R1
40% hmC	486	R1
40% hmC	383	R1
40% hmC	288	R1
40% hmC	341	R1
40% hmC	191	R1
40% hmC	321	R1
40% hmC	465	R1
40% hmC	247	R1
40% hmC	420	R1
40% hmC	298	R1
40% hmC	472	R1
40% hmC	394	R1
40% hmC	360	R1
40% hmC	327	R1
40% hmC	387	R1
40% hmC	448	R1
40% hmC	424	R1
40% hmC	404	R1
40% hmC	462	R1
40% hmC	223	R1
40% hmC	456	R1
40% hmC	342	R1
40% hmC	302	R1
40% hmC	200	R1
40% hmC	339	R1
40% hmC	329	R1
40% hmC	307	R1
40% hmC	289	R1
40% hmC	283	R1
40% hmC	339	R1
40% hmC	416	R1
40% hmC	370	R1
40% hmC	258	R1
40% hmC	399	R1
40% hmC	363	R1
40% hmC	204	R1
40% hmC	344	R1
40% hmC	418	R1
40% hmC	462	R1
40% hmC	425	R1
40% hmC	493	R1
40% hmC	386	R1
40% hmC	307	R1
40% hmC	314	R1
40% hmC	307	R1
40% hmC	129	R1
40% hmC	161	R1
40% hmC	204	R1
40% hmC	512	R1
40% hmC	362	R1
40% hmC	424	R1
40% hmC	231	R1
40% hmC	356	R1
40% hmC	203	R1
40% hmC	189	R1
40% hmC	269	R1
40% hmC	242	R1
40% hmC	304	R1
40% hmC	282	R1
40% hmC	357	R1
40% hmC	347	R1
40% hmC	254	R1
40% hmC	381	R1
40% hmC	157	R1
40% hmC	324	R1
40% hmC	366	R1
40% hmC	208	R1
40% hmC	217	R1
40% hmC	438	R1
40% hmC	165	R1
40% hmC	371	R1
40% hmC	294	R1
40% hmC	315	R1
40% hmC	180	R1
40% hmC	293	R1
40% hmC	184	R1
40% hmC	313	R1
40% hmC	407	R1
40% hmC	327	R1
40% hmC	324	R1
40% hmC	299	R1
40% hmC	327	R1
40% hmC	322	R1
40% hmC	441	R1
40% hmC	420	R1
40% hmC	385	R1
40% hmC	394	R1
40% hmC	454	R1
40% hmC	318	R1
40% hmC	410	R1
40% hmC	148	R1
40% hmC	309	R1
40% hmC	363	R1
40% hmC	228	R1
40% hmC	312	R1
40% hmC	340	R1
40% hmC	401	R1
40% hmC	195	R1
40% hmC	99	R1
40% hmC	266	R1
40% hmC	356	R1
40% hmC	159	R1
40% hmC	424	R1
40% hmC	432	R1
40% hmC	419	R1
40% hmC	348	R1
40% hmC	283	R1
40% hmC	249	R1
40% hmC	288	R1
40% hmC	360	R1
40% hmC	248	R1
40% hmC	306	R2
40% hmC	412	R2
40% hmC	495	R2
40% hmC	397	R2
40% hmC	386	R2
40% hmC	216	R2
40% hmC	376	R2
40% hmC	389	R2
40% hmC	401	R2
40% hmC	274	R2
40% hmC	336	R2
40% hmC	339	R2
40% hmC	191	R2
40% hmC	361	R2
40% hmC	383	R2
40% hmC	432	R2
40% hmC	311	R2
40% hmC	250	R2
40% hmC	390	R2
40% hmC	369	R2
40% hmC	337	R2
40% hmC	293	R2
40% hmC	463	R2
40% hmC	379	R2
40% hmC	276	R2
40% hmC	443	R2
40% hmC	360	R2
40% hmC	173	R2
40% hmC	290	R2
40% hmC	292	R2
40% hmC	250	R2
40% hmC	155	R2
40% hmC	379	R2
40% hmC	405	R2
40% hmC	369	R2
40% hmC	316	R2
40% hmC	343	R2
40% hmC	310	R2
40% hmC	366	R2
40% hmC	435	R2
40% hmC	396	R2
40% hmC	345	R2
40% hmC	413	R2
40% hmC	292	R2
40% hmC	328	R2
40% hmC	428	R2
40% hmC	318	R2
40% hmC	345	R2
40% hmC	309	R2
40% hmC	450	R2
40% hmC	278	R2
40% hmC	347	R2
40% hmC	402	R2
40% hmC	236	R2
40% hmC	518	R2
40% hmC	373	R2
40% hmC	380	R2
40% hmC	410	R2
40% hmC	422	R2
40% hmC	350	R2
40% hmC	444	R2
40% hmC	451	R2
40% hmC	318	R2
40% hmC	363	R2
40% hmC	266	R2
40% hmC	384	R2
40% hmC	403	R2
40% hmC	383	R2
40% hmC	176	R2
40% hmC	334	R2
40% hmC	321	R2
40% hmC	390	R2
40% hmC	469	R2
40% hmC	302	R2
40% hmC	325	R2
40% hmC	354	R2
40% hmC	375	R2
40% hmC	264	R2
40% hmC	352	R2
40% hmC	359	R2
40% hmC	268	R2
40% hmC	271	R2
40% hmC	314	R2
40% hmC	347	R2
40% hmC	226	R2
40% hmC	402	R2
40% hmC	398	R2
40% hmC	295	R2
40% hmC	319	R2
40% hmC	352	R2
40% hmC	299	R2
40% hmC	299	R2
40% hmC	205	R2
40% hmC	377	R2
40% hmC	251	R2
40% hmC	358	R2
40% hmC	334	R2
40% hmC	399	R2
40% hmC	417	R2
40% hmC	298	R2
40% hmC	233	R2
40% hmC	323	R2
40% hmC	314	R2
40% hmC	306	R2
40% hmC	488	R2
40% hmC	372	R2
40% hmC	290	R2
40% hmC	320	R2
40% hmC	174	R2
40% hmC	328	R2
40% hmC	452	R2
40% hmC	246	R2
40% hmC	411	R2
40% hmC	285	R2
40% hmC	461	R2
40% hmC	406	R2
40% hmC	369	R2
40% hmC	334	R2
40% hmC	390	R2
40% hmC	406	R2
40% hmC	412	R2
40% hmC	395	R2
40% hmC	445	R2
40% hmC	223	R2
40% hmC	442	R2
40% hmC	308	R2
40% hmC	302	R2
40% hmC	195	R2
40% hmC	330	R2
40% hmC	301	R2
40% hmC	312	R2
40% hmC	294	R2
40% hmC	273	R2
40% hmC	336	R2
40% hmC	408	R2
40% hmC	378	R2
40% hmC	276	R2
40% hmC	405	R2
40% hmC	371	R2
40% hmC	182	R2
40% hmC	347	R2
40% hmC	412	R2
40% hmC	450	R2
40% hmC	404	R2
40% hmC	477	R2
40% hmC	359	R2
40% hmC	305	R2
40% hmC	321	R2
40% hmC	310	R2
40% hmC	131	R2
40% hmC	149	R2
40% hmC	214	R2
40% hmC	478	R2
40% hmC	314	R2
40% hmC	424	R2
40% hmC	258	R2
40% hmC	341	R2
40% hmC	205	R2
40% hmC	173	R2
40% hmC	267	R2
40% hmC	240	R2
40% hmC	305	R2
40% hmC	272	R2
40% hmC	355	R2
40% hmC	332	R2
40% hmC	259	R2
40% hmC	339	R2
40% hmC	139	R2
40% hmC	310	R2
40% hmC	343	R2
40% hmC	197	R2
40% hmC	177	R2
40% hmC	418	R2
40% hmC	148	R2
40% hmC	353	R2
40% hmC	290	R2
40% hmC	330	R2
40% hmC	181	R2
40% hmC	291	R2
40% hmC	177	R2
40% hmC	318	R2
40% hmC	384	R2
40% hmC	300	R2
40% hmC	315	R2
40% hmC	273	R2
40% hmC	336	R2
40% hmC	331	R2
40% hmC	402	R2
40% hmC	401	R2
40% hmC	392	R2
40% hmC	379	R2
40% hmC	407	R2
40% hmC	311	R2
40% hmC	391	R2
40% hmC	124	R2
40% hmC	305	R2
40% hmC	366	R2
40% hmC	220	R2
40% hmC	308	R2
40% hmC	336	R2
40% hmC	398	R2
40% hmC	213	R2
40% hmC	106	R2
40% hmC	279	R2
40% hmC	349	R2
40% hmC	183	R2
40% hmC	412	R2
40% hmC	422	R2
40% hmC	409	R2
40% hmC	330	R2
40% hmC	269	R2
40% hmC	251	R2
40% hmC	302	R2
40% hmC	335	R2
40% hmC	232	R2
5% hmC	214	R1
5% hmC	300	R1
5% hmC	355	R1
5% hmC	240	R1
5% hmC	267	R1
5% hmC	90	R1
5% hmC	272	R1
5% hmC	259	R1
5% hmC	249	R1
5% hmC	113	R1
5% hmC	217	R1
5% hmC	203	R1
5% hmC	67	R1
5% hmC	227	R1
5% hmC	231	R1
5% hmC	294	R1
5% hmC	181	R1
5% hmC	96	R1
5% hmC	276	R1
5% hmC	188	R1
5% hmC	162	R1
5% hmC	141	R1
5% hmC	309	R1
5% hmC	234	R1
5% hmC	141	R1
5% hmC	238	R1
5% hmC	174	R1
5% hmC	83	R1
5% hmC	111	R1
5% hmC	173	R1
5% hmC	111	R1
5% hmC	53	R1
5% hmC	247	R1
5% hmC	286	R1
5% hmC	221	R1
5% hmC	126	R1
5% hmC	220	R1
5% hmC	148	R1
5% hmC	216	R1
5% hmC	263	R1
5% hmC	146	R1
5% hmC	192	R1
5% hmC	316	R1
5% hmC	188	R1
5% hmC	215	R1
5% hmC	317	R1
5% hmC	193	R1
5% hmC	206	R1
5% hmC	189	R1
5% hmC	338	R1
5% hmC	132	R1
5% hmC	197	R1
5% hmC	262	R1
5% hmC	85	R1
5% hmC	374	R1
5% hmC	211	R1
5% hmC	248	R1
5% hmC	313	R1
5% hmC	317	R1
5% hmC	221	R1
5% hmC	326	R1
5% hmC	329	R1
5% hmC	172	R1
5% hmC	209	R1
5% hmC	126	R1
5% hmC	262	R1
5% hmC	251	R1
5% hmC	235	R1
5% hmC	80	R1
5% hmC	180	R1
5% hmC	174	R1
5% hmC	260	R1
5% hmC	320	R1
5% hmC	197	R1
5% hmC	210	R1
5% hmC	226	R1
5% hmC	241	R1
5% hmC	163	R1
5% hmC	224	R1
5% hmC	270	R1
5% hmC	128	R1
5% hmC	147	R1
5% hmC	166	R1
5% hmC	193	R1
5% hmC	104	R1
5% hmC	294	R1
5% hmC	303	R1
5% hmC	157	R1
5% hmC	172	R1
5% hmC	230	R1
5% hmC	175	R1
5% hmC	162	R1
5% hmC	95	R1
5% hmC	242	R1
5% hmC	99	R1
5% hmC	225	R1
5% hmC	196	R1
5% hmC	264	R1
5% hmC	262	R1
5% hmC	153	R1
5% hmC	108	R1
5% hmC	175	R1
5% hmC	135	R1
5% hmC	148	R1
5% hmC	280	R1
5% hmC	173	R1
5% hmC	170	R1
5% hmC	206	R1
5% hmC	39	R1
5% hmC	218	R1
5% hmC	336	R1
5% hmC	112	R1
5% hmC	268	R1
5% hmC	131	R1
5% hmC	338	R1
5% hmC	258	R1
5% hmC	216	R1
5% hmC	172	R1
5% hmC	210	R1
5% hmC	181	R1
5% hmC	197	R1
5% hmC	246	R1
5% hmC	305	R1
5% hmC	161	R1
5% hmC	311	R1
5% hmC	180	R1
5% hmC	148	R1
5% hmC	116	R1
5% hmC	173	R1
5% hmC	188	R1
5% hmC	162	R1
5% hmC	176	R1
5% hmC	127	R1
5% hmC	188	R1
5% hmC	289	R1
5% hmC	265	R1
5% hmC	129	R1
5% hmC	228	R1
5% hmC	228	R1
5% hmC	67	R1
5% hmC	249	R1
5% hmC	300	R1
5% hmC	311	R1
5% hmC	301	R1
5% hmC	324	R1
5% hmC	223	R1
5% hmC	155	R1
5% hmC	175	R1
5% hmC	154	R1
5% hmC	74	R1
5% hmC	78	R1
5% hmC	107	R1
5% hmC	289	R1
5% hmC	206	R1
5% hmC	261	R1
5% hmC	132	R1
5% hmC	217	R1
5% hmC	72	R1
5% hmC	68	R1
5% hmC	156	R1
5% hmC	113	R1
5% hmC	164	R1
5% hmC	129	R1
5% hmC	228	R1
5% hmC	209	R1
5% hmC	105	R1
5% hmC	197	R1
5% hmC	34	R1
5% hmC	173	R1
5% hmC	218	R1
5% hmC	97	R1
5% hmC	110	R1
5% hmC	293	R1
5% hmC	30	R1
5% hmC	217	R1
5% hmC	139	R1
5% hmC	211	R1
5% hmC	92	R1
5% hmC	162	R1
5% hmC	71	R1
5% hmC	182	R1
5% hmC	229	R1
5% hmC	197	R1
5% hmC	175	R1
5% hmC	149	R1
5% hmC	203	R1
5% hmC	184	R1
5% hmC	255	R1
5% hmC	253	R1
5% hmC	208	R1
5% hmC	243	R1
5% hmC	260	R1
5% hmC	150	R1
5% hmC	277	R1
5% hmC	60	R1
5% hmC	206	R1
5% hmC	231	R1
5% hmC	101	R1
5% hmC	144	R1
5% hmC	189	R1
5% hmC	256	R1
5% hmC	76	R1
5% hmC	33	R1
5% hmC	152	R1
5% hmC	215	R1
5% hmC	58	R1
5% hmC	284	R1
5% hmC	286	R1
5% hmC	272	R1
5% hmC	210	R1
5% hmC	155	R1
5% hmC	135	R1
5% hmC	190	R1
5% hmC	177	R1
5% hmC	96	R1
5% hmC	198	R2
5% hmC	276	R2
5% hmC	337	R2
5% hmC	250	R2
5% hmC	258	R2
5% hmC	76	R2
5% hmC	248	R2
5% hmC	243	R2
5% hmC	256	R2
5% hmC	111	R2
5% hmC	183	R2
5% hmC	190	R2
5% hmC	65	R2
5% hmC	213	R2
5% hmC	221	R2
5% hmC	268	R2
5% hmC	176	R2
5% hmC	100	R2
5% hmC	261	R2
5% hmC	163	R2
5% hmC	167	R2
5% hmC	124	R2
5% hmC	308	R2
5% hmC	248	R2
5% hmC	113	R2
5% hmC	250	R2
5% hmC	179	R2
5% hmC	80	R2
5% hmC	111	R2
5% hmC	145	R2
5% hmC	119	R2
5% hmC	53	R2
5% hmC	250	R2
5% hmC	280	R2
5% hmC	212	R2
5% hmC	153	R2
5% hmC	213	R2
5% hmC	137	R2
5% hmC	213	R2
5% hmC	253	R2
5% hmC	155	R2
5% hmC	199	R2
5% hmC	320	R2
5% hmC	171	R2
5% hmC	197	R2
5% hmC	293	R2
5% hmC	161	R2
5% hmC	174	R2
5% hmC	168	R2
5% hmC	330	R2
5% hmC	137	R2
5% hmC	201	R2
5% hmC	279	R2
5% hmC	72	R2
5% hmC	344	R2
5% hmC	219	R2
5% hmC	231	R2
5% hmC	293	R2
5% hmC	302	R2
5% hmC	202	R2
5% hmC	309	R2
5% hmC	301	R2
5% hmC	179	R2
5% hmC	227	R2
[truncated: 151 more rows]

## Sheet: Fig.2C
distance	percent_reads
0	64.086672835459
2	3.70163078325208
< -7	2.05020166289036
-1	4.43637420982776
-5	0.610243031300637
-7	0.146327333444264
1	4.43291799533957
-2	3.69487907414738
5	0.611058426612911
4	3.89665918680316
> 7	2.05264637433295
-4	3.88582017967744
3	2.92508986858054
-6	0.201777163667312
-3	2.920392129946
7	0.145430840949035
6	0.201878903769567

## Sheet: Fig.2D
chr	signal	R1	R2
chr19	Density	1.29338830571765	1.71894316549216
chr19	Density	1.29341204975539	1.72062059933314
chr19	Density	1.29775239803115	1.72959871962063
chr19	Density	1.48591750571993	1.98181173689121
chr19	Density	1.96800910382677	2.61398078374711
chr19	Density	0.0808043409248434	4.02404131501656e-06
chr19	Density	0.0802578805680803	3.17127759160524e-06
chr19	Density	0.0823332525382904	2.81349754727524e-15
chr19	Density	0.0763240153306874	0.138238028080866
chr19	Density	0.163887379878444	0.380495985344021
chr19	Density	0.280683140643904	0.836786914334168
chr19	Density	0.194269136052549	0.597712096614932
chr19	Density	0.192951316074777	0.597141941485908
chr19	Density	0.203931008209971	0.62596633264454
chr19	Density	0.621936621791431	0.414343617973765
chr19	Density	0.409947992169936	0.317007225192794
chr19	Density	0.499353540267624	0.666576633272093
chr19	Density	0.554076248494393	0.822791947082443
chr19	Density	1.0514233395773	2.61309755221463
chr19	Density	0.984611320922935	2.43909452249286
chr19	Density	0.94190524215783	2.31989817569599
chr19	Density	1.08241842765458	2.61921061330902
chr19	Density	1.67110200724404	3.92775914221553
chr19	Density	2.00460737852442	1.56169870308974
chr19	Density	1.95483091848851	1.49050913139949
chr19	Density	1.25579299478384	0.87572346092582
chr19	Density	1.18130784244034	0.806131833038583
chr19	Density	1.15836011807637	0.785445660603284
chr19	Density	1.1501384742749	0.777558198772066
chr19	Density	1.13782223182545	0.764274336260685
chr19	Density	1.45917177552833	0.915226358129729
chr19	Density	1.76488582560289	1.08524327400157
chr19	Density	2.67429669120504	0.621749744018069
chr19	Density	1.76839791484467	0.418162381778913
chr19	Density	1.64090170443689	0.394167023738524
chr19	Density	1.64063563531865	0.39426575404402
chr19	Density	1.64728105731177	0.397476961429368
chr19	Density	1.88075643627017	0.464120373006973
chr19	Density	1.900743188899	0.482707651239898
chr19	Density	1.61258016147532	0.434076722965681
chr19	Density	0.867720216930047	0.511654340257585
chr19	Density	0.868250734873815	0.499368010778333
chr19	Density	0.242775304633325	0.244268416733744
chr19	Density	0.241202596796644	0.25030568166207
chr19	Density	0.106915458412579	0.223452368627211
chr19	Density	0.255756103633708	0.355046193979843
chr19	Density	0.779364141108114	0.528295034345381
chr19	Density	1.30537932321285	0.496469148199751
chr19	Density	1.30780334084032	0.494794427566757
chr19	Density	1.08331145969686	0.402066454175862
chr19	Density	0.274555312629385	0.102598033451066
chr19	Density	0.136519144508053	1.00929701137624
chr19	Density	0.146624731717444	0.97757513108786
chr19	Density	0.174094410348075	0.98236695586196
chr19	Density	0.225701861897871	1.07701200182812
chr19	Density	0.227827000937046	1.07874836388375
chr19	Density	0.296724513385394	1.21643898916057
chr19	Density	0.315964174972212	1.26735433349978
chr19	Density	0.0506434756824751	0.10251093117898
chr19	Density	0.0702095706836834	0.000248756648698663
chr19	Density	0.0666206891258595	0.00085247149434948
chr19	Density	0.0663924106672689	0.000964740767413764
chr19	Density	0.0955348383930713	0.0156517708729644
chr19	Density	0.47329908481613	0.536119027614981
chr19	Density	0.108333730883933	0.349819748255256
chr19	Density	0.169530142355196	0.187381122110851
chr19	Density	0.163188992756019	0.130877816233601
chr19	Density	0.1403245059557	0.104867702082298
chr19	Density	0.140878635115916	0.104108078830342
chr19	Density	0.142062986130054	0.103094061704173
chr19	Density	0.142304846533928	0.102941430228015
chr19	Density	0.1688467712481	0.109467416726591
chr19	Density	0.205859514763265	0.123535103350006
chr19	Density	0.240369646998841	0.137780771012234
chr19	Density	0.727203455749186	0.181607931264681
chr19	Density	0.311981283068372	0.109659180901485
chr19	Density	0.117711639090451	0.139043988240084
chr19	Density	0.0772688490722803	0.179848584296122
chr19	Density	0.0717419279694522	0.187414522375721
chr19	Density	0.00237834583399651	0.622334918990834
chr19	Density	0.590282480897503	0.502178239098709
chr19	Density	0.342645403585526	0.325085639943496
chr19	Density	0.106733270039086	0.157892561978248
chr19	Density	0.0910895856281819	0.197962621770669
chr19	Density	0.0013781041479749	0.278251507604864
chr19	Density	0.000185652001521038	0.261499704933073
chr19	Density	0.0834279644524578	0.405269835978132
chr19	Density	1.86717550459174	2.02855477232008
chr19	Density	1.79782251377978	1.94740418157239
chr19	Density	1.61673646046724	1.74698849390638
chr19	Density	1.61699754005341	1.74898602535464
chr19	Density	1.66952336526029	1.81757830075057
chr19	Density	1.69154051197872	1.8455277443629
chr19	Density	1.71484579310092	1.87537500444457
chr19	Density	1.7301462843955	1.89487179443088
chr19	Density	2.1559730894535	2.41627603210269
chr19	Density	2.27604522121792	2.563740418449
chr19	Density	2.19251103675055	2.49951307301996
chr19	Density	0.776311733191884	0.936761896573694
chr19	Density	0.733477599159766	0.888069604255749
chr19	Density	0.496487162655062	0.619482728137406
chr19	Density	0.47303635304315	0.592797381723274
chr19	Density	0.374074291039972	0.478546067835911
chr19	Density	0.347149307284627	0.447259826267537
chr19	Density	0.340041326193536	0.439011617238898
chr19	Density	0.320155296211517	0.415986533581763
chr19	Density	0.313988298938448	0.408856657852256
chr19	Density	0.272484399594555	0.360890500042454
chr19	Density	0.25726958439596	0.343199629415886
chr19	Density	0.230317044124432	0.311520725490697
chr19	Density	0.184390344527038	0.25668742255075
chr19	Density	0.161152153541664	0.228749576394473
chr19	Density	0.146951442906391	0.211561531130595
chr19	Density	0.143952712002387	0.207910887004581
chr19	Density	0.136661418461746	0.198990505216516
chr19	Density	0.125561851997632	0.185265891727705
chr19	Density	0.112700676222627	0.169104090706888
chr19	Density	0.10223932792735	0.155730403055441
chr19	Density	0.0979630466224426	0.150197971181507
chr19	Density	0.0910093757612172	0.141112483846777
chr19	Density	0.0831587521206894	0.130633674072239
chr19	Density	0.0750315091260559	0.119453409989684
chr19	Density	0.0706463738019659	0.113183463068488
chr19	Density	0.0573709054813414	0.0910778969881968
chr19	Density	0.0561563644903082	0.0878408070045425
chr19	Density	0.0559613613312025	0.0871474384762307
chr19	Density	0.0556482827893133	0.0846258223970062
chr19	Density	0.0558706334963433	0.0836427733564651
chr19	Density	0.056138871358349	0.0831939298196648
chr19	Density	0.0566500488448257	0.0827535490547593
chr19	Density	0.0577308580178509	0.0824081726116229
chr19	Density	0.063265728167113	0.0832799938660386
chr19	Density	0.0655558457691421	0.0840192500421368
chr19	Density	0.0681600327402253	0.0850404800404357
chr19	Density	0.0789025793242619	0.0903641401389621
chr19	Density	0.0801739967466728	0.0910798466806882
chr19	Density	0.0870353933227863	0.0951060994472054
chr19	Density	0.0922422878895644	0.0982596317410537
chr19	Density	0.0937731641890263	0.0991925099310834
chr19	Density	0.102396629082054	0.104436377360895
chr19	Density	0.12318388509123	0.117224002685155
chr19	Density	0.125819999266462	0.118882307245131
chr19	Density	0.132109643319839	0.122880793808795
chr19	Density	0.159934813469947	0.140980629492035
chr19	Density	0.179375458760319	0.153907377106918
chr19	Density	0.192697194271452	0.163032100109072
chr19	Density	0.200738407039024	0.168708977361701
chr19	Density	0.208541756033147	0.174358486593871
chr19	Density	0.215909636562842	0.179845083132088
chr19	Density	0.227265268896994	0.188603849260851
chr19	Density	0.235483961615137	0.195352275452638
chr19	Density	0.238960479274785	0.198355731068411
chr19	Density	0.248249366465683	0.206790373095643
chr19	Density	0.249281306108067	0.207763774999305
chr19	Density	0.25379611900975	0.212126966779305
chr19	Density	0.258462102268623	0.216856158002251
chr19	Density	0.260234199586236	0.218720466309689
chr19	Density	0.262848041248207	0.221535690878483
chr19	Density	0.264159124728341	0.222972336595185
chr19	Density	0.267309197805715	0.226468997831462
chr19	Density	0.272253563433034	0.232010422586913
chr19	Density	0.277949504197852	0.238429111463819
chr19	Density	0.284629648446956	0.24592506901998
chr19	Density	0.292388386108696	0.254624571524349
chr19	Density	0.300961249265878	0.264335125279243
chr19	Density	0.309778878865458	0.274588271840176
chr19	Density	0.327797275250488	0.296504670696085
chr19	Density	0.338506171882848	0.30957157516205
chr19	Density	0.356008606095696	0.330502519001408
chr19	Density	0.362131340894696	0.33779247740007
chr19	Density	0.36685297751932	0.343435510935907
chr19	Density	0.394865045049979	0.377974781772243
chr19	Density	0.412715776716135	0.401097211246443
chr19	Density	0.415826046000841	0.405144742391811
chr19	Density	0.445603205018394	0.442996882165122
chr19	Density	0.57022572423547	0.599393717073466
chr19	Density	0.576126362818282	0.606768540555596
chr19	Density	0.582321041183692	0.614458498083429
chr19	Density	0.785235689668459	0.856090418474212
chr19	Density	0.861770145372768	0.944911210139719
chr19	Density	0.979316204509646	1.07752219937926
chr19	Density	1.23728293562805	1.36150127507942
chr19	Density	3.28663561987155	3.40806449280666
chr19	Density	2.93993999823154	3.02592059513183
chr19	Density	3.43025246894484	3.59796184957492
chr19	Density	2.39997589845186	2.7409894184571
chr19	Density	1.66020572923309	2.07657954706403
chr19	Density	1.51108785084616	1.9802811504342
chr19	Density	1.34403834545321	2.14139983743978
chr19	Density	1.5702997370149	2.6854316738565
chr19	Density	1.37792889021815	1.42939876568503
chr19	Density	1.36235167287474	1.41528596505206
chr19	Density	1.18179573308697	1.2444399383391
chr19	Density	0.943217338499255	1.0204735673689
chr19	Density	0.901059974560479	0.983149866909116
chr19	Density	0.86046117741427	0.95180986655777
chr19	Density	0.854786187202021	0.953038383514017
chr19	Density	0.860169141954162	0.962614992420335
chr19	Density	0.878242329556584	0.989497110237589
chr19	Density	0.897642227350588	1.01828438410921
chr19	Density	0.900557759151039	1.02265874090008
chr19	Density	0.93210792196504	1.06673018188815
chr19	Density	0.977544293321765	1.12697309756477
chr19	Density	0.992794602679356	1.14758305871372
chr19	Density	1.43558529732826	1.73833289300357
chr19	Density	1.48501729772822	1.83615881185237
chr19	Density	1.33123991437947	1.66963411272312
chr19	Density	0.962444479017146	1.25088092553431
chr19	Density	0.803723554704303	1.07286027305063
chr19	Density	0.670711743962775	0.93514553023524
chr19	Density	0.939355386250804	0.488881734707136
chr19	Density	1.39036396420154	0.756966033891414
chr19	Density	0.748412445729196	0.560106250778608
chr19	Density	0.733103664516467	0.59065637839719
chr19	Density	1.67473010302558	2.95888708213807
chr19	Density	1.77932602638388	3.11256314570825
chr19	Density	1.27906068910222	2.18492162318889
chr19	Density	0.56627985440676	0.919244155999466
chr19	Density	0.429297316538631	0.67447721765849
chr19	Density	0.347978571588503	0.53448526741122
chr19	Density	0.344404111521486	0.530077948125459
chr19	Density	0.378490179117483	0.568952568595362
chr19	Density	0.136450167522757	0.161113322013497
chr19	Density	2.41616984935484e-15	1.26148005567205
chr19	Density	0.00933628547227556	0.437898937863098
chr19	Density	0.0104489872838116	0.430282823094544
chr19	Density	0.0141125856297643	0.420304036373566
chr19	Density	0.0754592837946257	0.221238314098238
chr19	Density	0.077252433108614	0.210891566800735
chr19	Density	0.0913897591114379	0.206097181473665
chr19	Density	0.0963879632649176	0.208737663761271
chr19	Density	0.72355062385164	0.350781321777289
chr19	Density	0.154941037560771	0.45925258323631
chr19	Density	0.196919444844534	0.494705580422928
chr19	Density	0.489697196136887	0.788489616575769
chr19	Density	0.560738611378985	0.893969702201306
chr19	Density	0.642157890517906	1.03211094003368
chr19	Density	0.773661784335874	1.2879065831953
chr19	Density	0.560423687278895	0.956412340612686
chr19	Density	0.486925809477787	0.86330838067204
chr19	Density	0.492267249034758	0.878453491944363
chr19	Density	0.504654528065276	0.906498374117038
chr19	Density	0.760872260792431	0.101744873001451
chr19	Density	0.760494459348453	0.47434603174101
chr19	Density	0.729135376602749	0.407226937172084
chr19	Density	0.736423887522592	0.410711538728235
chr19	Density	1.25609303340188	1.04146909805744
chr19	Density	0.783786731416182	1.01692996054052
chr19	Density	0.421692225480321	0.68708643405298
chr19	Density	0.419056900034955	0.684092666140555
chr19	Density	0.450140470306021	0.730117412232943
chr19	Density	0.475201266957112	0.761603631076928
chr19	Density	0.520207624970957	0.816452342348553
chr19	Density	0.620880119733344	0.892660353386653
chr19	Density	0.559127199989885	0.752209279591462
chr19	Density	0.55032264680095	0.734694183418231
chr19	Density	0.519543315424313	0.666498842870503
chr19	Density	0.512269381393367	0.642667778592921
chr19	Density	0.525613136798764	0.648028971999642
chr19	Density	0.560114120971845	0.67554078977991
chr19	Density	0.858933162144839	1.00100758318026
chr19	Density	0.075461524060719	0.188018573165516
chr19	Density	0.0172938049124032	0.109335476212153
chr19	Density	0.00445304975176545	0.104344385842541
chr19	Density	3.9079752657237e-15	0.165425362671623
chr19	Density	0.0128894559460419	0.0157250601426922
chr19	Density	0.109823937256906	0.12292844002725
chr19	Density	0.143233575632325	0.159050813492025
chr19	Density	0.991685084508261	0.998232241679759
chr19	Density	0.775652354722627	0.737669187511821
chr19	Density	0.797451939889368	0.73626778689554
chr19	Density	0.949573172730088	0.836468812724653
chr19	Density	1.69832133952872	1.41300893085009
chr19	Density	0.893608471528271	0.68437145667874
chr19	Density	0.847504912788034	0.650651857148979
chr19	Density	0.882356451566211	0.680914400198519
chr19	Density	4.6775282999758	5.0425701639481
chr19	Density	4.25156345116614	4.61636136878091
chr19	Density	3.94551141575292	4.30684495705388
chr19	Density	3.78189646310778	4.21391692904537
chr19	Density	3.8220000570881	4.26459593698633
chr19	Density	3.9563361947083	4.42789387684784
chr19	Density	5.95804351812183	6.83082269237508
chr19	Density	1.86865418816289	2.21873497205534
chr19	Density	1.69228337799053	1.99810047216362
chr19	Density	1.59060619490305	1.86929628740973
chr19	Density	1.20158805928213	1.3435248659712
chr19	Density	1.11758671556233	1.17641619882726
chr19	Density	0.121887182951878	0.0499383846421292
chr19	Density	0.173728452277024	0.165572605395278
chr19	Density	0.294982731777861	0.347140616490133
chr19	Density	1.13179884162598	1.13683258044945
chr19	Density	1.0710873247407	1.06825194600761
chr19	Density	1.04437184000877	0.973895677586787
chr19	Density	1.0517423227656	0.978995811676466
chr19	Density	1.77678343877478	1.4682556984994
chr19	Density	0.918888664350498	0.421720133396307
chr19	Density	0.938670352243304	0.460488445573206
chr19	Density	2.65503259631967	2.18269927921988
chr19	Density	1.63479217588798	1.5417966665293
chr19	Density	1.39474202464185	1.37428728164369
chr19	Density	1.20429421018758	1.42636514182559
chr19	Density	1.24724666128811	1.50440652782391
chr19	Density	1.4672342706814	1.87710684160138
chr19	Density	1.51487496653917	1.9515022343132
chr19	Density	1.20177269408423	1.75144021651621
chr19	Density	1.17555774398266	1.71494907462354
chr19	Density	0.997270311299547	1.47342606632538
chr19	Density	0.985409533698909	1.45769696289175
chr19	Density	0.964067748435488	1.43031687401802
chr19	Density	0.956148584859152	1.42192753543311
chr19	Density	0.972945342943075	1.45552318172854
chr19	Density	1.27575781176205	1.93784604355497
chr19	Density	1.31801815315395	2.00489813056964
chr19	Density	1.56693082891996	2.43973572789878
chr19	Density	1.10466615916797	1.85659229889001
chr19	Density	1.44520876912739	2.20457356821566
chr19	Density	1.4044165960621	1.89848186617518
chr19	Density	1.4648574028549	1.90537696737847
chr19	Density	1.4963926232719	1.93366658072068
chr19	Density	1.50437002352374	1.94129163107637
chr19	Density	1.66500357208092	2.09404266896622
chr19	Density	1.71971697900236	2.14372829538217
chr19	Density	1.72790950048978	2.15154856222229
chr19	Density	1.75972150629919	2.18215881194178
chr19	Density	1.89825286181268	2.3091282452527
chr19	Density	1.9579416792987	2.36669256934577
chr19	Density	2.03661870667353	2.43969205813066
chr19	Density	2.15891420315121	2.55784740173095
chr19	Density	2.36619974038578	2.75352680956167
chr19	Density	2.45849423536933	2.8334321720847
chr19	Density	2.78479726430991	3.12074040747625
chr19	Density	3.4568941674269	3.54841268222596
chr19	Density	3.20261104559215	3.02635407195776
chr19	Density	2.84283504112263	2.55558580662013
chr19	Density	2.42450381458229	2.01057567687551
chr19	Density	2.22536431550621	1.68280085267591
chr19	Density	2.33776970310618	1.4215481397261
chr19	Density	2.76710069455593	1.56081232341973
chr19	Density	2.85787020608434	1.60405100689306
chr19	Density	4.39992591270524	2.72070554903686
chr19	Density	4.1241398375684	3.10839102456902
chr19	Density	3.8457282888914	3.03223727402189
chr19	Density	3.82576248084494	3.0376250880526
chr19	Density	3.6840586266611	3.10095572039559
chr19	Density	3.67192062976039	3.13820695014294
chr19	Density	3.66721346013932	3.1944640474393
chr19	Density	3.67852148797967	3.22670557973691
chr19	Density	3.78361649891401	3.4827891847641
chr19	Density	3.68917496945615	3.42688236805627
chr19	Density	3.57869025519924	3.34526071420327
chr19	Density	3.52138941696627	3.30152031434922
chr19	Density	2.64858037707064	2.59161986496169
chr19	Density	2.58564185813882	2.54257347202975
chr19	Density	2.44103929800311	2.42960343576346
chr19	Density	2.31743631328808	2.34418933446415
chr19	Density	2.30456807771783	2.33928254242516
chr19	Density	2.26305986968816	2.31617884127411
chr19	Density	2.4241852390813	2.52469569988776
chr19	Density	1.73407429262647	2.90549271201954
chr19	Density	0.714724399930178	1.590284875221
chr19	Density	0.644503798669591	1.50371659559544
chr19	Density	0.640050796992135	1.49774135653301
chr19	Density	1.01545021454862	2.21507985626621
chr19	Density	0.661273086325338	0.542962764388744
chr19	Density	0.23840822919588	0.0040636385845062
chr19	Density	0.188267759934532	0.0426394348652603
chr19	Density	0.447414256650458	0.31299411574672
chr19	Density	0.385992675064275	0.232515030623211
chr19	Density	0.39439791687457	0.224580260554296
chr19	Density	0.57288042122611	0.261747737666804
chr19	Density	0.887181264515553	0.288074671067734
chr19	Density	1.02591063146929	0.253127326106005
chr19	Density	1.0960949212988	0.247934003570801
chr19	Density	1.3623439869832	0.263210479749011
chr19	Density	0.534737862112673	0.0913222721032507
chr19	Density	0.502055421367653	0.0887988826892286
chr19	Density	0.497727460918659	0.090079435588514
chr19	Density	0.497345440655892	0.094785386344764
chr19	Density	0.518542482774558	0.115794399428721
chr19	Density	0.684567357498676	0.368529690891571
chr19	Density	0.647394765767228	0.36601156965404
chr19	Density	0.399680565423588	0.30480543708744
chr19	Density	0.396439029044082	0.306157301888134
chr19	Density	0.390756821784014	0.310245014378521
chr19	Density	0.396828916591405	0.353286564408394
chr19	Density	0.503196153205494	0.489974029020933
chr19	Density	0.302799348653545	0.476164339258597
chr19	Density	0.243170196986344	0.488299906263263
chr19	Density	2.24070096957346	3.78971188110387
chr19	Density	2.42502201819911	3.65812617194267
chr19	Density	1.12315589972013	1.6193872155541
chr19	Density	1.1542778725819	1.64969901144799
chr19	Density	1.15810086279765	1.65452912780643
chr19	Density	1.2188842619384	1.73201996951844
chr19	Density	1.02079718002384	1.36966188705327
chr19	Density	0.874505677588896	1.16557414863121
chr19	Density	0.757184350106737	1.00462787455701
chr19	Density	0.692499168479759	0.915679250234569
chr19	Density	0.689487914462852	0.911622258041473
chr19	Density	0.680137507810674	0.899185197009311
chr19	Density	0.739923064768175	0.984712294060273
chr19	Density	0.762969308405162	1.01829491557178
chr19	Density	0.94267178679696	1.27572301582096
chr19	Density	1.11634405458756	1.71251206218432
chr19	Density	0.560255009433264	1.01435591787385
chr19	Density	0.350803877014859	0.942376822296583
chr19	Density	0.455262716239973	1.04998925819731
chr19	Density	0.728983383483848	0.89548890742537
chr19	Density	0.42047060631252	0.529421108101358
chr19	Density	0.40100045736279	0.509255949132631
chr19	Density	0.396734496526235	0.505184128212934
chr19	Density	0.400638910813334	0.517756016802759
chr19	Density	0.412855181376387	0.536224951920592
chr19	Density	0.666873850234653	0.911147694826174
chr19	Density	0.124516611105926	0.259075057675081
chr19	Density	0.20927502308278	0.23085281347432
chr19	Density	0.406007984259436	0.369959876952318
chr19	Density	0.427166961994462	0.385863259906702
chr19	Density	1.2049868097874	0.799614383557089
chr19	Density	1.29443180604598	0.829919208301281
chr19	Density	1.31122680879336	0.839503824337916
chr19	Density	5.55595470344542	3.58371754933636
chr19	Density	6.41321580391801	5.92513820577998
chr19	Density	4.17989634696703	4.0616528769282
chr19	Density	3.88874318614658	3.82912087719496
chr19	Density	3.84087129772971	3.78742258501917
chr19	Density	3.79328815528895	3.74752817666923
chr19	Density	3.77755093393634	3.73525098518661
chr19	Density	3.73956568190872	3.7054774147804
chr19	Density	3.67341926265831	3.6470580607377
chr19	Density	3.55267243913157	3.5359178359807
chr19	Density	3.45522660468532	3.45522748072039
chr19	Density	3.36079236361964	3.38412106064478
chr19	Density	3.35730852115393	3.39071805070864
chr19	Density	3.38167119808451	3.43345372444762
chr19	Density	3.39167551212458	3.45352694968025
chr19	Density	3.39677904029038	3.46574391895742
chr19	Density	3.39777575213954	3.48183240552887
chr19	Density	3.39674379794871	3.48237343701799
chr19	Density	3.39383904611865	3.4825944905586
chr19	Density	3.38736153641186	3.48074506757172
chr19	Density	3.37523239585785	3.47466001561227
chr19	Density	3.35106373180835	3.46004415872017
chr19	Density	3.34542568601307	3.45657713360831
chr19	Density	3.34005316373647	3.45338243513847
chr19	Density	3.28028938867645	3.4235419754712
chr19	Density	3.26389471127512	3.41747425111852
chr19	Density	3.34106689177835	3.52875930001984
chr19	Density	3.39112645198778	3.58861424600102
chr19	Density	3.4127582377633	3.61503561248908
chr19	Density	3.4244162584663	3.62933347601895
chr19	Density	3.49660175879898	3.7140947978509
chr19	Density	3.54223058265439	3.76549598844099
chr19	Density	3.72562740222438	3.9692633402923
chr19	Density	3.74614147067885	3.99210907020043
chr19	Density	3.9469221526449	4.21416365772999
chr19	Density	4.02686743335373	4.3009504017086
chr19	Density	4.06589881425481	4.34318856579261
chr19	Density	4.48252192120741	4.79206058825054
chr19	Density	6.32295858529257	6.76221411906765
chr19	Density	4.71377027367391	5.06683064819053
chr19	Density	4.32541318350549	4.64976450890288
chr19	Density	4.06107442641971	4.35618652302079
chr19	Density	3.96568831949983	4.22208525581985
chr19	Density	4.76933202438021	4.84855015256419
chr19	Density	3.9711592896837	2.9948628349545
chr19	Density	2.63576294807587	1.81206714086365
chr19	Density	2.38680921490945	1.52722058963665
chr19	Density	2.40173096406379	1.52592408345511
chr19	Density	1.40902778610208	1.58431471948975
chr19	Density	1.27578848030047	1.4859299100974
chr19	Density	1.254738996871	1.77166803506933
chr19	Density	0.0433437915981403	0.072809146507604
chr19	Density	0.028810384774585	0.0758397689459758
chr19	Density	0.45845295753999	0.393821753166198
chr19	Density	0.511392792514692	0.358257111673536
chr19	Density	0.881765319932204	0.468645777212008
chr19	Density	2.38440219298315	1.8930993310898
chr19	Density	1.68898461742655	1.61536522226045
chr19	Density	1.21777874347963	1.17043638250958
chr19	Density	1.20600205587605	1.15940601893213
chr19	Density	1.15079122866593	1.11151360082675
chr19	Density	1.1510690924375	1.11348442020284
chr19	Density	1.18176203488828	1.14982228050302
chr19	Density	1.20837169694498	1.17837564607852
chr19	Density	1.32681827303907	1.30372056738151
chr19	Density	1.35234157901757	1.33113140997814
chr19	Density	2.46303567921913	3.00358025706761
chr19	Density	0.316942657738561	0.643569435655723
chr19	Density	0.262752337218016	0.581677024909354
chr19	Density	0.177526512704004	0.474618216985571
chr19	Density	0.170835760281408	0.499967439409296
chr19	Density	0.222009586707226	0.679546670707808
chr19	Density	2.0499692563814	4.45786504567834
chr19	Density	1.90940355497898	3.89251199038112
chr19	Density	1.9064334015366	3.84950541442205
chr19	Density	1.4131593467642	2.65663971126782
chr19	Density	1.20766202972618	2.19106691414816
chr19	Density	1.19769491108152	2.16619333774416
chr19	Density	1.1413923505385	1.98415809529141
chr19	Density	1.16001660609635	2.00259576084144
chr19	Density	0.822215729462199	0.372443636372897
chr19	Density	1.67575288016558	0.655591419024981
chr19	Density	1.9890659061845	0.857698074347007
chr19	Density	2.36310537128199	1.04384931958834
chr19	Density	2.53785529113767	1.12918013701758
chr19	Density	3.14607297543626	1.42216894293005
chr19	Density	5.44465172090277	2.55495364217899
chr19	Density	5.78085955234714	2.73372264967344
chr19	Density	3.68638924117485	3.00660334296898
chr19	Density	5.16881864321106	6.67715495793413
chr19	Density	4.94866947439018	5.40199368141915
chr19	Density	6.14458065747222	6.08632172367188
chr19	Density	6.96535701160813	6.68917612626911
chr19	Density	7.15007103654912	6.83217776808775
chr19	Density	9.02247766180884	8.27717729377
chr19	Density	8.00573405575718	7.20840647488802
chr19	Density	7.28127388085171	6.53614402210175
chr19	Density	6.63988352401104	5.94198551138074
chr19	Density	6.44401726444394	5.75832048356883
chr19	Density	5.89519969953414	5.25157704746295
chr19	Density	5.86943539720367	5.2275195000266
chr19	Density	5.80651501861225	5.16560693871144
chr19	Density	5.81102767469499	5.16816580526771
chr19	Density	5.81280150960574	5.1695170429564
chr19	Density	5.87417543106425	5.22448926090722
chr19	Density	5.94921481453072	5.2934811828715
chr19	Density	6.04481058790074	5.38135329680374
chr19	Density	6.36478687298015	5.67537767611629
chr19	Density	6.49392849633871	5.7942854967376
chr19	Density	7.11411006271273	6.37281063933285
chr19	Density	7.30262302020547	6.5512727160724
chr19	Density	7.70263499432939	6.92967272524471
chr19	Density	7.78787252744028	7.01025717532159
chr19	Density	8.21521207235427	7.41630896973845
chr19	Density	8.96965044940875	8.30997706916435
chr19	Density	8.80754886729074	8.17396708562785
chr19	Density	8.04258556107737	7.50568747539017
chr19	Density	7.68592625225682	7.18643076769998
chr19	Density	7.36407839653551	6.8969609467766
chr19	Density	6.80773106349254	6.39672714880802
chr19	Density	6.0861194775298	5.74949012351189
chr19	Density	6.01288438023399	5.68339748334133
chr19	Density	5.11951407149757	4.88474889542662
chr19	Density	5.11129346762343	4.88069077702345
chr19	Density	5.1091966318388	4.88269734696063
chr19	Density	5.1075051166974	4.88567952713082
chr19	Density	5.10673279852298	4.8882708451345
chr19	Density	5.11453594565593	4.89882262258375
chr19	Density	5.13140963903307	4.91716905273439
chr19	Density	5.23469313384593	5.02134145294411
chr19	Density	5.26492055522433	5.05134244134431
chr19	Density	5.64938097908524	5.43617278763363
chr19	Density	6.56871067503661	6.3665382070757
chr19	Density	6.67157021672862	6.58053420852828
chr19	Density	6.44555485226639	6.36686715626986
chr19	Density	6.24159673421153	6.17164421177465
chr19	Density	4.44347485243516	4.39316486192489
chr19	Density	3.99394891595304	3.92561481291887
chr19	Density	3.75535902275469	3.66282286035725
chr19	Density	3.47085387150361	3.35241439367694
chr19	Density	2.67057741986877	2.55350773853067
chr19	Density	1.70800204957425	1.53440768970556
chr19	Density	1.63864946694088	1.45039550866737
chr19	Density	1.54973782150064	1.33716923017202
chr19	Density	1.40686972224772	1.11217593912777
chr19	Density	1.33573262592609	0.949425301156157
chr19	Density	1.44807732228683	0.760096697700449
chr19	Density	1.49885387450278	0.753899026569158
chr19	Density	1.5397462507283	0.770505822318953
chr19	Density	0.236179855793961	0.481279480879163
chr19	Density	0.320810412206897	0.741553461686844
chr19	Density	0.271714599635812	0.648238914159934
chr19	Density	0.344543575999081	0.817877265680762
chr19	Density	0.489529921883403	0.0311422043330709
chr19	Density	0.345681245789967	0.00786230807106132
chr19	Density	0.35173603008022	0.0102344135078548
chr19	Density	0.424217840703036	0.0360363260246966
chr19	Density	0.929400251704205	0.221928332682857
chr19	Density	0.543489347372639	0.237784102705902
chr19	Density	0.54133030518172	0.238510203111851
chr19	Density	0.279868266008923	0.145616063914715
chr19	Density	0.217903771130074	0.126504644109325
chr19	Density	0.563462470025813	0.443181932482719
chr19	Density	0.453061735450833	0.359911568044867
chr19	Density	0.444499114339184	0.358570725595253
chr19	Density	0.446210516914147	0.361914482887651
chr19	Density	0.557907058827508	0.513338470811978
chr19	Density	0.975682869572205	1.08991858842302
chr19	Density	0.577809606873674	0.959237487603213
chr19	Density	0.550310584444506	0.890801738157245
chr19	Density	0.543310877820448	0.867305690090645
chr19	Density	0.542035153584223	0.837461633975851
chr19	Density	0.550441528974216	0.831476679659932
chr19	Density	0.565333231336314	0.831215156910466
chr19	Density	0.642439977583704	0.854095930573189
chr19	Density	0.894218555629509	1.00374810452537
chr19	Density	1.04818143077991	1.09911264873469
chr19	Density	1.37059057300156	1.25882787140539
chr19	Density	1.40780857959667	1.25924475417989
chr19	Density	1.42033375938033	1.25474441808205
chr19	Density	1.41756062296975	1.20970602440705
chr19	Density	1.30938149195871	1.02064345808513
chr19	Density	1.30137332472539	1.01114026040776
chr19	Density	1.2869719556722	0.99569115658937
chr19	Density	1.27084869602268	0.979690026338304
chr19	Density	1.16911819471986	0.895079487713067
chr19	Density	1.15566925391595	0.886425616655231
chr19	Density	1.14436416226179	0.880275738818246
chr19	Density	1.14168652290861	0.879043568168724
chr19	Density	1.13041607987757	0.874813930892138
chr19	Density	1.11723462883989	0.87499318300199
chr19	Density	1.13877563205843	0.904119452142514
chr19	Density	1.15631048654063	0.937886638288317
chr19	Density	1.1662798234192	0.951517129247301
chr19	Density	1.17032481814861	0.963329505366388
chr19	Density	1.10677328022796	0.941926187247675
chr19	Density	0.865726910491513	0.784709477649204
chr19	Density	0.499031532874033	0.511783987626871
chr19	Density	0.309583788946803	0.35975032171011
chr19	Density	0.303684841254723	0.354836218994791
chr19	Density	0.266994238804941	0.323748602805614
chr19	Density	0.248685713272523	0.307860178879146
chr19	Density	0.162968880992195	0.232871695802387
chr19	Density	0.0667242543991641	0.177069523863411
chr19	Density	0.0365822126546376	0.167969982240372
chr19	Density	0.0362969899260837	0.119735905564925
chr19	Density	0.344239737319109	0.118310487432904
chr19	Density	0.312002782631107	0.124784453680247
chr19	Density	0.334560471127483	0.139151836594636
chr19	Density	0.422413958309109	0.546975065509682
chr19	Density	0.294625718491247	0.566841741349229
chr19	Density	0.30546393361013	0.892254301259016
chr19	Density	0.065213174798412	0.49640894584443
chr19	Density	0.0134740374626358	0.0429924446081199
chr19	Density	0.0366907768847296	0.0451103318243237
chr19	Density	0.0471394225588745	0.0529562174277332
chr19	Density	0.257436300436823	0.267181888721747
chr19	Density	0.595207576349781	0.82376455780813
chr19	Density	0.568614771211539	0.864337608429684
chr19	Density	0.577517496973011	0.883571613764922
chr19	Density	1.05924780447307	1.92504868588369
chr19	Density	0.624490922062909	1.62448308176881
chr19	Density	7.13213650675229	3.46747196269469
chr19	Density	2.70206734504685	1.32495206614136
chr19	Density	2.40978390006785	1.18406916152361
chr19	Density	2.39610243432209	1.17748561178624
chr19	Density	2.29508110715736	1.12968824041746
chr19	Density	2.29413611701137	1.13179883883037
chr19	Density	2.53842460721547	1.25549639539448
chr19	Density	3.00365352344471	1.48976286337255
chr19	Density	3.8618975996266	2.00095428568878
chr19	Density	0.0221124424330573	0.012157607410797
chr19	Density	0	0
chr19	Density	0	0
chr19	Density	0	0
chr19	Density	2.19264674264358	1.12007242536818
chr19	Density	4.03096170664526	2.36300985823435
chr19	Density	1.85739988789337	1.13906019909381
chr19	Density	1.8493587108132	1.13503031362336
chr19	Density	1.82425128210811	1.1261003923199
chr19	Density	1.82262764449806	1.12831701642081
chr19	Density	1.83005426879748	1.13538351717765
chr19	Density	4.04151865402283	2.56055030408281
chr19	Density	0.156983853777554	0.146210415856304
chr19	Density	0.144127053438295	0.135463307846824
chr19	Density	0.163419673256837	0.0059379920462578
chr19	Density	0.140600515737419	0.000103279956638184
chr19	Density	1.38072387635558e-05	4.87989622271066e-15
chr19	Density	0	1.20001535608311e-16
chr19	Density	0	2.39238951232615e-16
chr19	Density	1.26213675356772e-06	3.85927557531841e-06
chr19	Density	0.063003972754384	0.192649245411799
chr19	Density	0.0598688898740886	0.18306300307202
chr19	Density	0.06001707404751	0.183516110518163
chr19	Density	0.0604918550671182	0.184967863497613
chr19	Density	0.149170819922101	0.456124346435788
chr19	Density	0.0131411616187927	0.0401821466015073
chr19	Density	2.65459613530338e-06	8.11704277576751e-06
chr19	Density	2.19045429917234e-15	8.98143328685173e-16
chr19	Density	6.29852570442347e-18	3.91677810073753e-19
chr19	Density	1.52706622348969e-16	6.62021754351048e-16
chr19	Density	5.72389740519117e-18	2.29695722499345e-16
chr19	Density	0	0
chr19	Density	1.99570976723294e-16	0
chr19	Density	2.03123709817122e-17	0
chr19	Density	1.48447205878667e-17	0
chr19	Density	0	0
chr19	Density	0	0
chr19	Density	0	0
chr19	Density	0	0
chr19	Density	0	0.000143287337701713
chr19	Density	0	0.140205409451059
chr19	Density	3.21442301550331e-05	0.12210875267494
chr19	Density	0.00979939028894512	0.115685246985934
chr19	Density	0.129710007922456	0.0970817634583622
chr19	Density	0.361926645082613	0.122952940611927
chr19	Density	0.465259482362264	0.144447994323051
chr19	Density	0.71419233227882	0.198473822841889
chr19	Density	0.66543097841054	0.206360310501285
chr19	Density	0.725357827887932	0.301171185972709
chr19	Density	0.677154347643703	1.8142138335289
chr19	Density	0.471703616566853	1.249200448145
chr19	Density	0.481605876371828	1.25791679338792
chr19	Density	0.553247739760422	1.38910063568114
chr19	Density	0.608790402811157	1.49814468285523
chr19	Density	0.892098335873158	2.05592055369874
chr19	Density	0.620609977496235	1.25994249217954
chr19	Density	0.600611632472198	1.14925727598149
chr19	Density	0.601524830163279	1.11942439145672
chr19	Density	0.605136573271654	1.10707420573879
chr19	Density	0.630582121761969	1.08465839639455
chr19	Density	1.51421169127002	1.68324065955882
chr19	Density	1.4162474771419	0.802928358611749
chr19	Density	1.38316776271363	0.766356311128994
chr19	Density	1.34690343185142	0.734285590361529
chr19	Density	1.4045703795063	0.776376450174756
chr19	Density	1.41171214111676	0.783345776529022
chr19	Density	1.43056032681855	0.853743715750083
chr19	Density	1.45367546991999	0.999721288349796
chr19	Density	1.44618273673619	1.00339663302659
chr19	Density	0.987877285889369	0.775256043021691
chr19	Density	0.835130567485009	0.6508993145877
chr19	Density	0.0120514957660544	0.00747983671632552
chr19	Density	7.82878596169008e-06	4.78766541873177e-06
chr19	Density	4.42317290822546e-06	2.70497521290563e-06
chr19	Density	1.44773413105822e-16	0.000490749537318775
chr19	Density	7.97213793265894e-16	0.33925087026156
chr19	Density	1.08699113643349e-15	0.225726885453068
chr19	Density	1.09142045383053e-15	0.252828053016982
chr19	Density	6.86351447782613e-16	0.238414020970701
chr19	Density	0.114652324465796	0.233110560852006
chr19	Density	0.682986250475754	0.540653642516042
chr19	Density	0.679618323557266	0.53045546157471
chr19	Density	0.678301292664802	0.527195623962331
chr19	Density	0.677434715243482	0.523285571027293
chr19	Density	1.24443811816526	0.870354235072921
chr19	Density	1.28210846721115	0.894090991800675
chr19	Density	0.411488776771943	0.227706716259749
chr19	Density	0.333437806094313	0.181593284110067
chr19	Density	0.289175123328371	0.157276111010682
chr19	Density	0.249782241414517	0.137617906588233
chr19	Density	0.131352927311294	0.0146029231905915
chr19	Density	0.129409794275367	0.0127416958472297
chr19	Density	0.0656218436607134	6.05390703559717e-15
chr19	Density	0.000301190429406551	3.41148712143752e-16
chr19	Density	3.72789091724026e-06	3.31088616512592e-17
chr19	Density	9.8256084177002e-16	8.11703834535426e-17
chr19	Density	3.54881916450864e-15	0.11577098385913
chr19	Density	3.06167608505761e-15	0.0971539967944439
chr19	Density	3.16017854287319e-15	0.108448922128611
chr19	Density	2.35000941150103e-15	0.0186749784765499
chr19	Density	2.19248925547194e-15	0.000111153250015677
chr19	Density	0.000762760167396205	0.000375897776967221
chr19	Density	0.0183165048083491	0.0091352742598271
chr19	Density	0.0210893660785265	0.0105281618606639
chr19	Density	0.102531427169927	0.0519647675855457
chr19	Density	1.44581391690694	0.83311647502876
chr19	Density	1.28291455379316	0.766516758857903
chr19	Density	1.46273536492407	1.01617138632865
chr19	Density	0.775759743653493	0.998482763401241
chr19	Density	0.235223400136589	0.347059769289409
chr19	Density	0.230505639487038	0.326145259642686
chr19	Density	0.187540598588006	0.201482980924196
chr19	Density	0.0934066937805108	0.104743197755197
chr19	Density	0.081378652629291	0.0829372684846563
chr19	Density	0.0858005054460549	0.0874230787475448
chr19	Density	0.219378348666266	0.203497038201744
chr19	Density	0.0933440514801727	0.0151087634494999
chr19	Density	0.0831574065783222	0.00816569909266168
chr19	Density	0.0824654919051647	0.00759382957513365
chr19	Density	0.132459980944896	8.98756889104321e-05
chr19	Density	0.00183092029439636	4.63008956931205e-15
chr19	Density	0.23513945666738	3.21680109199554e-15
chr19	Density	5.37559872966162e-15	4.86443215537982e-15
chr19	Density	0.151716776917995	2.63259589383926e-15
chr19	Density	0.167074860649263	2.79626261170662e-15
chr19	Density	0.048821304982962	3.98812612537402e-15
chr19	Density	4.60987236622925e-15	5.16600617101778e-15
chr19	Density	3.83614638536676e-05	1.61584146108865e-15
chr19	Density	0.0177552924769536	0.00308332092062302
chr19	Density	0.0677567416370824	0.0144541722602702
chr19	Density	0.487493400254492	0.164316458877819
chr19	Density	0.475994233789283	0.161877280153903
chr19	Density	0.4779243963376	0.1631109154006
chr19	Density	2.8128927416042e-15	3.29492183998324e-15
chr19	Density	2.94520539281059e-15	3.12972571406338e-15
chr19	Density	1.2743167550141e-15	0.4839849548319
chr19	Density	1.35778876501189e-15	0.667744267978756
chr19	Density	8.32920386152395e-16	0.000152167308443317
chr19	Density	0.0399387076790575	0.00200979897190335
chr19	Density	0.129608850332502	0.0200372782145292
chr19	Density	0.294633660246807	0.138626537495336
chr19	Density	0.219186268294379	0.120448138363368
chr19	Density	0.201930706587029	0.148038770693478
chr19	Density	8.07779694329272e-16	1.0030807565444e-15
chr19	Density	9.85865601719967e-16	1.50112387987395e-15
chr19	Density	2.45728202854947e-15	3.71306069754873e-15
chr19	Density	4.04917960756401e-15	0.0472611970028701
chr19	Density	1.46847255793279e-15	0.224426666572909
chr19	Density	4.07562328533236e-16	0.168162329355234
chr19	Density	2.96349679027374e-16	0.172603693308558
chr19	Density	6.06017000506991e-17	0.284790286940535
chr19	Density	7.76123006393192e-16	0.477055709169518
chr19	Density	1.50093417482896e-15	0.443617415107098
chr19	Density	7.82555146707197e-15	0.000524155705468956
chr19	Density	2.67488243212114e-15	0.0531458663704614
chr19	Density	2.33109942403628e-15	0.0680895244131379
chr19	Density	1.6724869676253e-15	0.119120720384374
chr19	Density	1.85891410175418e-15	0.127809273497162
chr19	Density	1.51734728544753e-15	0.0214686632068914
chr19	Density	3.06524959242869e-15	0.240043278727591
chr19	Density	0.810980267659352	0.330634677525287
chr19	Density	0.639412366863169	0.260686862744096
chr19	Density	0.407176197879138	0.166004742964091
chr19	Density	9.91529243284509e-05	4.04244054613625e-05
chr19	Density	1.11237942312654e-16	2.55880091548611e-16
chr19	Density	6.46377025624809e-15	6.54712926643591e-15
chr19	Density	7.41400398484566e-15	7.48409005367462e-15
chr19	Density	0.000104901000322645	0.0014693023467975
chr19	Density	0.148120170526669	0.141274902700953
chr19	Density	0.188004353210357	0.155986513628605
chr19	Density	0.338891475164238	0.268876495803002
chr19	Density	0.431837073596225	0.359054070152812
chr19	Density	0.646583145823538	0.558288608940957
chr19	Density	0.658204427523246	0.587292701890697
chr19	Density	0.602587026911339	0.541822941640576
chr19	Density	0.502881061045291	0.463937952169833
chr19	Density	0.341667445594716	0.347655031019937
chr19	Density	0.336427358098619	0.343225418006895
chr19	Density	0.311168657935711	0.314192046811133
chr19	Density	2.13986677355297e-15	4.07721493472228e-15
chr19	Density	3.15413558480352e-15	3.84208825584718e-15
chr19	Density	1.72808740439098e-15	4.43594784041489e-16
chr19	Density	8.69600273735005e-16	4.06757001972819e-17
chr19	Density	7.43018822536531e-16	2.04402756939415e-17
chr19	Density	1.74989597702891e-15	4.83223213630766e-16
chr19	Density	1.55003046832764e-16	0.0283103838785202
chr19	Density	1.43412600251579e-17	0.0908009421561414
chr19	Density	5.32590086651172e-16	0.239526740964193
chr19	Density	0.139797106507983	0.142747674718641
chr19	Density	0.0802482682365761	0.0817925581806749
chr19	Density	0.0795156116113241	0.0810427593268339
chr19	Density	0.0822372275824714	0.0837981478870784
chr19	Density	0.175879716277375	0.087484218921216
chr19	Density	0.164562684843273	1.28274246866244e-05
chr19	Density	0.104825144195486	6.82936723175645e-16
chr19	Density	0.0885197997964894	3.85545181560233e-16
chr19	Density	0.00188129177705682	5.04484199915632e-16
chr19	Density	0.321662842774602	0.153522654045342
chr19	Density	0.368537733953991	0.226090160017569
chr19	Density	0.260017402034562	0.369973924603625
chr19	Density	0.250340808885703	0.39686441344027
chr19	Density	1.16252807967472	1.70732993126547
chr19	Density	0.849770118678334	1.04261382757603
chr19	Density	0.519260174406615	0.621565219616474
chr19	Density	0.513503928021269	0.614182000908515
chr19	Density	0.467187715261832	0.552172240256442
chr19	Density	0.464303432634733	0.546542132371443
chr19	Density	0.462807087456577	0.542889994762372
chr19	Density	0.495544245997635	0.575459789697756
chr19	Density	0.678510057119543	0.750665746909417
chr19	Density	0.158201584186244	0.0917541766224937
chr19	Density	0.126347990332329	0.0470826505947459
chr19	Density	0.127756875534145	0.0013125874910045
chr19	Density	5.62969695935751e-17	0.0234852548775304
chr19	Density	7.5880931239947e-16	0.0775689535348022
chr19	Density	8.78976273526573e-16	0.0847151141663805
chr19	Density	9.57563538989759e-16	0.115537366624989
chr19	Density	9.20538484681475e-16	0.127605310701282
chr19	Density	1.58476953338492e-15	0.285372483158679
chr19	Density	1.51683691701572e-15	0.114496433705696
chr19	Density	1.35809072592563e-15	0.100011809394699
chr19	Density	1.0960880130244e-15	0.079281606981446
chr19	Density	1.12310014614213e-15	0.0824923322375258
chr19	Density	1.83544439521486e-16	3.40028158830294e-16
chr19	Density	1.16142059699736e-16	2.65326410836208e-16
chr19	Density	5.1685770959628e-17	2.21120102653486e-16
chr19	Density	4.27476687870616e-19	1.50101813397407e-16
chr19	Density	5.41505220009652e-19	1.46217654883022e-16
chr19	Density	6.23304549253794e-19	1.43987920684604e-16
chr19	Density	1.13256066231532e-15	6.82248182896703e-16
chr19	Density	1.20205121690665e-15	7.76917574839727e-16
chr19	Density	1.09154206903456e-15	5.84477169892658e-16
chr19	Density	2.07154452481062e-15	0.13410022984503
chr19	Density	1.33240617212976e-15	0.105748352814839
chr19	Density	1.47495177850271e-15	0.117038874177012
chr19	Density	0.0400104580627884	0.0772174341480038
chr19	Density	0.323586695353738	0.691107689197431
chr19	Density	0.270469220525142	0.779658592355689
chr19	Density	0.193346545911692	0.627003365138669
chr19	Density	0.172035773610349	0.641155696629691
chr19	Density	0.0709255202400799	0.497381853312958
chr19	Density	6.67421095341161e-15	0.000377421031774464
chr19	Density	3.70404911929614e-15	3.34332295064129e-15
chr19	Density	1.11684872038923e-15	3.65147881150356e-16
chr19	Density	5.98595343080043e-18	2.10797242202109e-16
chr19	Density	1.69680407368588e-19	1.89571857872105e-16
chr19	Density	1.26159647502929e-06	3.04586206491316e-19
chr19	Density	0.0147947968492813	8.86148298369819e-18
chr19	Density	0.0168067943134072	1.06144721149918e-17
chr19	Density	1.02897517656675	2.40577238702102e-15
chr19	Density	0.32491585703958	8.08636642893596e-19
chr19	Density	0.283559331559421	9.77202786473585e-20
chr19	Density	0.000101555999497355	6.01140018901122e-17
chr19	Density	1.99541357091957e-15	1.23073594815219e-15
chr19	Density	6.69615219030102e-15	5.10263846411792e-15
chr19	Density	5.05421475241937e-15	3.93398576716104e-15
chr19	Density	0.133678481482748	0.0865168265881905
chr19	Density	0.160871523969667	0.10029603358248
chr19	Density	0.226892368714939	0.133680067830353
chr19	Density	0.331635451585285	0.185877104505281
chr19	Density	0.615179248243651	0.322678137228179
chr19	Density	0.646874936422329	0.332881273108874
chr19	Density	0.701184476126477	0.341801882203476
chr19	Density	0.862418548851243	0.399278905891562
chr19	Density	1.03944444592611	0.270736715893823
chr19	Density	0.321858768864987	0.0217225727490287
chr19	Density	0.102635632371455	5.50817652832328e-19
chr19	Density	0.0135783447344855	0
chr19	Density	0.392220245947092	0
chr19	Density	0.370292324758447	0
chr19	Density	0.144036052656964	0.000354087942552896
chr19	Density	0.719670611294215	0.806715400832774
chr19	Density	0.508856767371784	0.605762133893008
chr19	Density	0.494774263475676	0.603033202190303
chr19	Density	0.607772845393684	0.777700574056234
chr19	Density	0.00245613050040941	0.00492591813268261
chr19	Density	0	0.0995123528943804
chr19	Density	0	0.964638691227068
chr19	Density	0.6689710902081	0.25134412837587
chr19	Density	0.626109643382737	0.18003350178663
chr19	Density	0.630806634346107	0.178964953034432
chr19	Density	0.634374390961732	0.175263244966236
chr19	Density	0.779732426040805	0.198387998112617
chr19	Density	0.819592197733214	0.211344673510022
chr19	Density	1.02106347025828	0.285463067623654
chr19	Density	1.47960256534299	0.926817594162962
chr19	Density	1.43734601299187	0.905935084188428
chr19	Density	0.769326825806879	0.469856050854962
chr19	Density	0.478722374283327	0.281269795137816
chr19	Density	0.398466995649116	0.228323317704042
chr19	Density	0.21993655152377	0.102835696831655
chr19	Density	0.204113027629744	0.0903170605863803
chr19	Density	0.0629249307280774	0.000248744346175575
chr19	Density	0.445280049854855	0.571716460202768
chr19	Density	0.483503729590927	0.53916476692569
chr19	Density	0.663000272186021	0.759513276843787
chr19	Density	0.24419894251178	0.725858331830247
chr19	Density	0.156955400962827	0.776721414556461
chr19	Density	0.224752244245457	1.43363068991877
chr19	Density	0.208562865813314	0.706912785019543
chr19	Density	0.229365565608127	0.631017406961232
chr19	Density	0.33290516722784	0.605976714208823
chr19	Density	0.198456744345422	0.280812794505053
chr19	Density	0.196352226359816	0.261667458356636
chr19	Density	0.203091509301809	0.278810657526449
chr19	Density	0.0181730474133342	0.0152751153724515
chr19	Density	0.188584101634937	0.377924300678105
chr19	Density	0.185382052127014	0.372718573251187
chr19	Density	0.174470593925579	0.359811654614035
chr19	Density	0.175966762239519	0.366244163421283
chr19	Density	0.177309470750834	0.370821737211048
chr19	Density	0.180624828190864	0.381369260014646
chr19	Density	0.186395761958985	0.397486730072461
chr19	Density	0.651957719937963	1.61992125082903
chr19	Density	0.00835671899370462	0.141671857229765
chr19	Density	0.00796071262045977	0.111399961292651
chr19	Density	0.680405597768776	0.189136161150752
chr19	Density	0.669699512346974	0.186160130523914
chr19	Density	0.659349485286196	0.183283075437211
chr19	Density	0.667315593989706	0.185497459364139
chr19	Density	1.37639494634666	0.382604224940209
chr19	Density	0.0200653167037692	0.00557766865244731
chr19	Density	0	0
chr19	Density	0	0
chr19	Density	0	0
chr19	Density	0	0
chr19	Density	0	0
chr19	Density	0	0
chr19	Density	0	0
chr19	Density	0	0
chr19	Density	0	0
chr19	Density	0	0
chr19	Density	0	0
chr19	Density	0	0
chr19	Density	0	0
chr19	Density	0	0
chr19	Density	0	0
chr19	Density	0	0
chr19	Density	0	0
chr19	Density	0	0
chr19	Density	0	0
chr19	Density	0	0
chr19	Density	2.23837778610236e-17	2.64520143149188e-17
chr19	Density	8.16669860156055e-16	9.41721637226145e-16
chr19	Density	8.44947819275984e-16	7.64734463932737e-16
chr19	Density	6.64287523316429e-16	5.97641105580372e-16
chr19	Density	5.29422241190956e-16	3.31060013773369e-16
chr19	Density	2.85363130416603e-16	1.00543536698085e-16
chr19	Density	0	0
chr19	Density	0	0
chr19	Density	0	0
chr19	Density	0	0
chr19	Density	0	0
chr19	Density	0	0
chr19	Density	0	0
chr19	Density	0	0
chr19	Density	0	0
chr19	Density	0	0
chr19	Density	0	0
chr19	Density	0	0
chr19	Density	0	0
chr19	Density	0	0
chr19	Density	0	0
chr19	Density	0	0
chr19	Density	0	0
chr19	Density	2.98852493789305e-08	1.52301791195926e-08
chr19	Density	0.000101249831915494	5.7125181213445e-05
chr19	Density	0.000222608093419804	0.000127424548015053
chr19	Density	0.000264742235690694	0.000151656507012083
chr19	Density	0.000625557898860724	0.000359843969197437
chr19	Density	0.000979093241504954	0.00056465384906719
chr19	Density	0.00195146795137181	0.00113373973449315
chr19	Density	0.00231227896812209	0.00134537026327571
chr19	Density	0.00331630433632474	0.00193620442023876
chr19	Density	0.00451824037432449	0.00264668472385062
chr19	Density	0.00905585285035942	0.00535231844543729
chr19	Density	0.0271601154428223	0.0163780544392126
chr19	Density	0.0566544558370875	0.0347980367025379
chr19	Density	0.0597864486785158	0.0367792481890677
chr19	Density	0.0675499580260175	0.04170916881894
chr19	Density	0.0836130700994798	0.0519927292925002
chr19	Density	0.0889730286928044	0.0554484889975826
chr19	Density	0.120216207216269	0.0758346604703331
chr19	Density	0.140027089891854	0.0889715067431523
chr19	Density	0.146852743970417	0.0935378579870082
chr19	Density	0.172959711619101	0.11121009711812
chr19	Density	0.18175101189525	0.117239171634076
chr19	Density	0.188814508631991	0.122112315777873
chr19	Density	0.219556662659754	0.143602997915459
chr19	Density	0.268174672453747	0.178449449290095
chr19	Density	0.296618801796731	0.19931674045848
chr19	Density	0.36126231391942	0.248064432109292
chr19	Density	0.449714938050047	0.316515029711682
chr19	Density	0.457489783252301	0.322601529779935
chr19	Density	0.475418389289551	0.336716047382748
chr19	Density	0.506737938855579	0.361744530631139
chr19	Density	0.515833387400074	0.369105277850355
chr19	Density	0.561495422599112	0.406537123009179
chr19	Density	0.587118451544073	0.427766138205073
chr19	Density	0.595473025186627	0.434730515943298
chr19	Density	0.625064850655622	0.459666224266771
chr19	Density	0.634262840628077	0.467511277562883
chr19	Density	0.654022741652871	0.484449997366052
chr19	Density	0.672208607077774	0.50004638912635
chr19	Density	0.829491563840232	0.632972991062144
chr19	Density	0.952695863355694	0.735369013768536
chr19	Density	0.961821502801148	0.743078460962768
chr19	Density	0.984635165206084	0.762286329470895
chr19	Density	1.03535576911989	0.804624566989271
chr19	Density	1.05283270926792	0.819164914195224
chr19	Density	1.13996414122621	0.89242714909546
chr19	Density	1.18478418437544	0.931066191970765
chr19	Density	1.51755999812166	1.21678098961059
chr19	Density	2.51957158400934	2.07912339220584
chr19	Density	0.977695097604036	0.125887136883192
chr19	Density	0.564386436742493	0.0881958276500829
chr19	Density	0.536843990990624	0.0848151617206518
chr19	Density	0.541475203801659	0.0883540118715203
chr19	Density	0.939590210179199	0.95767159367867
chr19	Density	0.175786339383669	0.125144640354085
chr19	Density	0.196006470899029	0.124395921136708
chr19	Density	0.193954721195836	0.0766765701939483
chr19	Density	0.191557138614315	0.0728429477842536
chr19	Density	0.274370376646827	0.00244417295231653
chr19	Density	0.279943559880283	0.0475870028713778
chr19	Density	0.150779917135461	0.255165187573027
chr19	Density	0.0744627257752999	0.21269440350238
chr19	Density	0.0654827848762604	0.20828634360071
chr19	Density	0.05526634836081	0.216099441446414
chr19	Density	0.0554499428734208	0.246442172393737
chr19	Density	0.0633064481134222	0.32382848155887
chr19	Density	1.56571506748579e-16	0.0893814880904689
chr19	Density	1.24035213585102e-16	0.0886611555968612
chr19	Density	1.29849846880327e-17	0.108433783440908
chr19	Density	2.33413248043528e-17	0.126204368723692
chr19	Density	0.00397620635235519	0.000189101300774443
chr19	Density	0.111418641506534	8.16021483326425e-17
chr19	Density	0.0708860177903055	3.57649849456788e-06
chr19	Density	0.0737023473916998	2.22747919313975e-05
chr19	Density	0.0760040448367648	4.08385751065497e-05
chr19	Density	0.0517688068512201	0.0523595149327251
chr19	Density	0.0493960685873335	0.0502084979708205
chr19	Density	0.0493509266210619	0.0502741585386499
chr19	Density	0.0498842210000808	0.0508235677495683
chr19	Density	0.0502213651600896	0.0511696403604287
chr19	Density	0.0329127918623309	0.0335461624586323
chr19	Density	0.0187166781635899	0.0190768601153012
chr19	Density	0.0127709258840745	0.0130166883516384
chr19	Density	9.60150908558424e-16	7.17083007350346e-16
chr19	Density	1.37772903327739e-15	8.02770743695464e-16
chr19	Density	2.02387868983863e-16	8.20239955236442e-17
chr19	Density	0	6.0625238739897e-16
chr19	Density	0	4.55971468210744e-16
chr19	Density	0	2.48545131224181e-16
chr19	Density	0.0179790947141497	1.19257116721198e-16
chr19	Density	0.234235064632933	4.42334705584973e-15
chr19	Density	0.0103280297190773	6.07229767011167e-15
chr19	Density	1.18808912454453e-15	8.93534891825296e-16
chr19	Density	6.94720570250028e-16	4.33363934410494e-16
chr19	Density	6.39690963491632e-16	3.82730939791625e-16
chr19	Density	4.3719464890438e-16	2.11832856140172e-16
chr19	Density	3.13278162541656e-16	1.51669321000325e-16
chr19	Density	4.2574529675242e-16	1.57791001013253e-15
chr19	Density	3.521414537617e-15	3.40399658937147e-15
chr19	Density	3.17629888467918e-15	3.14393378108046e-15
chr19	Density	4.83220379579194e-15	4.66581707103335e-15
chr19	Density	1.59284746218383	1.31011421058075
chr19	Density	0.812665511761719	0.682574393070572
chr19	Density	0.805726468294214	0.67709368376166
chr19	Density	0.751929753937592	0.636657717972024
chr19	Density	0.752205376502005	0.640042684445661
chr19	Density	1.35760320074315	1.19121117171923
chr19	Density	0.163488268647642	0.144748607374724
chr19	Density	0.0823090180466194	0.000236506430266527
chr19	Density	0.0804955179333076	0.000223737952794043
chr19	Density	0.0836913036686116	0.000891145972601154
chr19	Density	0.0966546324630721	0.111630723789135
chr19	Density	0.00272881985807008	0.143893610111995
chr19	Density	0.000295717907767779	0.183280092814522
chr19	Density	3.02469460182346e-15	0.323227294917639
chr19	Density	5.16880751587027e-15	0.153433378191078
chr19	Density	2.95765583072168e-15	3.72348245849264e-15
chr19	Density	4.04804854754129e-15	5.09258724947718e-15
chr19	Density	1.45912594915095e-15	1.84751020982953e-15
chr19	Density	3.78273236202309e-07	1.17245145614385e-15
chr19	Density	6.91222111240069e-07	1.1097468674774e-15
chr19	Density	1.76789352329154e-06	1.02944666817708e-15
chr19	Density	0.000150282471272428	2.19555673181657e-05
chr19	Density	0.000261479553149256	4.43378672699733e-05
chr19	Density	0.000592550570986294	0.000124046286471663
chr19	Density	0.00314860269952497	0.000988507204540261
chr19	Density	0.11882873917645	0.0526928793767007
chr19	Density	0.119060188127917	0.0527253297801158
chr19	Density	0.137955102054779	0.0582838492078685
chr19	Density	0.134346369334103	0.0560954309699301
chr19	Density	0.131913874423513	0.0548423444305562
chr19	Density	0.120462169529135	0.0496823467304597
chr19	Density	0.116682837064645	0.04787680663799
chr19	Density	0.117683258255303	0.04814364151004
chr19	Density	0.11932217919225	0.0487465985709721
chr19	Density	0.119610252059303	0.0488539772882955
chr19	Density	0.120051490812359	0.0490187233660867
chr19	Density	0.121552190899645	0.0495794371420271
chr19	Density	0.133241983182738	0.0540568382192853
chr19	Density	0.142402982685177	0.0576001829273108
chr19	Density	0.177857977372185	0.0713852293653243
chr19	Density	0.209465165498168	0.0827494732793841
chr19	Density	0.176289547138025	0.0687328780954144
chr19	Density	0.0505224401750423	0.0189593034533807
chr19	Density	0.0486213797732978	0.0182467103108834
chr19	Density	0.0327880758584347	0.0123520231342183
chr19	Density	0.0292804030619908	0.0110529224634337
chr19	Density	0.00730246541119366	0.00289032287967943
chr19	Density	0.0045105916433967	0.00181973753724859
chr19	Density	0.00431320638947386	0.00174306850726838
chr19	Density	0.00350459955172847	0.00142722918071417
chr19	Density	0.0015100449713149	0.000632494483624102
chr19	Density	0.000646392935579588	0.000276881418161273
chr19	Density	0.000459243428698905	0.000198466138279597
chr19	Density	0.000429383937813114	0.000185821495652239
chr19	Density	1.43357713523383e-05	5.7335043438614e-06
chr19	Density	1.0500703560517e-05	3.29778084201239e-06
chr19	Density	9.79942745683217e-06	2.24564781320984e-06
chr19	Density	9.96601830245312e-06	1.84454889575568e-06
chr19	Density	1.38735786004802e-05	7.89953953308829e-07
chr19	Density	1.48961377517934e-05	7.14863361625466e-07
chr19	Density	1.79766231245592e-05	5.54734346460989e-07
chr19	Density	2.67607704695411e-05	3.28240676806731e-07
chr19	Density	2.90067480730647e-05	2.94676997660079e-07
chr19	Density	6.10381853900945e-05	1.00459497808111e-07
chr19	Density	0.000112596514122126	7.92877756337603e-21
chr19	Density	0.00013101078281482	9.63686406573401e-21
chr19	Density	0.000221901356102466	1.92221986197004e-20
chr19	Density	0.000534530600475385	6.15684703074636e-20
chr19	Density	0.00144820347043502	2.25959274290302e-19
chr19	Density	0.00162278614400094	2.61120002478867e-19
chr19	Density	0.00228969409494352	3.99481727938623e-19
chr19	Density	0.00276312411123129	5.14792608590197e-19
chr19	Density	0.00301870260806649	5.73486722245392e-19
chr19	Density	0.00337639778322989	6.57087234582571e-19
chr19	Density	0.00393744303355648	7.93108276608024e-19
chr19	Density	0.0040329193932969	8.17087575044807e-19
chr19	Density	0.00451844465390016	9.44493889264705e-19
chr19	Density	0.00481908687733881	1.02933207461796e-18
chr19	Density	0.00589959825900267	1.42848387729465e-18
chr19	Density	0.00601484225842503	1.47923177399608e-18
chr19	Density	0.00661224949288312	1.78190033562585e-18
chr19	Density	0.00698477482094627	2.01164999396584e-18
chr19	Density	0.00749600783414303	2.39168738447931e-18
chr19	Density	0.00795550226595415	2.81071430638213e-18
chr19	Density	0.0082901920764525	3.17042722292207e-18
chr19	Density	0.00842655321976497	3.33081319450175e-18
chr19	Density	0.00911993860518835	4.31063066583427e-18
chr19	Density	0.00955193992717528	5.04935795564027e-18
chr19	Density	0.0101580831878902	6.26310702634318e-18
chr19	Density	0.0111740250887604	8.716621559209e-18
chr19	Density	0.0130218013777528	1.43782177310674e-17
chr19	Density	0.0134760380922141	1.60325650410893e-17
chr19	Density	0.0185811704675136	4.40682781155655e-17
chr19	Density	0.0190336255441376	4.706037466628e-17
chr19	Density	0.0203447234167971	5.59153489364635e-17
chr19	Density	0.0208688798455407	5.95603897530357e-17
chr19	Density	0.0214042386237926	6.33687907562869e-17
chr19	Density	0.0263017673756622	1.05210351402847e-16
chr19	Density	0.0273698503282441	1.16105907992007e-16
chr19	Density	0.0392579152954068	2.42265721358669e-16
chr19	Density	0.0406995853372083	2.55799243132819e-16
chr19	Density	0.0412071993848384	2.59045645388824e-16
chr19	Density	0.0411911427563547	2.56604126664081e-16
chr19	Density	0.0411130885472184	2.54799974347683e-16
chr19	Density	0.0408464999818277	2.50154532273912e-16
chr19	Density	0.0371612007741471	2.10321674918104e-16
chr19	Density	0.0368966065434612	8.37594867874555e-08
chr19	Density	0.0366469540115819	9.97246472917355e-08
chr19	Density	0.0361121078799648	1.48899076265064e-07
chr19	Density	0.0319556301674219	6.96515236255577e-06
chr19	Density	0.0310360332453506	1.53264927734756e-05
chr19	Density	0.0292234854079204	5.84132089971276e-05
chr19	Density	0.0284683523363877	8.3582583958713e-05
chr19	Density	0.0280948361170756	9.75225122359756e-05
chr19	Density	0.0279000026708049	0.000105221876460022
chr19	Density	0.0254658137504928	0.000231249736399061
chr19	Density	0.0243815812141758	0.000311687045244092
chr19	Density	0.0198400972075672	0.00102111658848391
chr19	Density	0.0170606230028597	0.00201164249905348
chr19	Density	0.0133273842603655	0.00791036238673033
chr19	Density	0.0129161124980428	0.0112892059722358
chr19	Density	0.0128736580666666	0.0119388914358339
chr19	Density	0.0128478318867834	0.0146115129866211
chr19	Density	0.0129438353078572	0.0163069532782936
chr19	Density	0.0130253955483215	0.0172298258870646
chr19	Density	0.0132549018465965	0.0192369663865622
chr19	Density	0.0136807862336068	0.0222458819103438
chr19	Density	0.029909283415605	0.117828624351081
chr19	Density	0.025114817108691	0.100537647224204
chr19	Density	0.0227015112024603	0.092695053244953
chr19	Density	0.022303392609932	0.0915215627521861
chr19	Density	0.0211060667457978	0.0881303950495129
chr19	Density	0.0201854720471912	0.0864525847444498
chr19	Density	0.0201411137248192	0.0864744464101575
chr19	Density	0.0199384219739466	0.0871918471899356
chr19	Density	0.019871952381897	0.0888451393859592
chr19	Density	0.0198666688737972	0.0892430364044912
chr19	Density	0.0198364346530182	0.0937971970664698
chr19	Density	0.0198891037371422	0.0953565813201537
chr19	Density	0.0215498323365974	0.123048773196873
chr19	Density	0.021884788271489	0.153634320664273
chr19	Density	0.0202266177170436	0.161638382802773
chr19	Density	0.0196383933173317	0.1615811720584
chr19	Density	0.0135646764072819	0.147652181815111
chr19	Density	0.00322088565263452	0.119260794447871
chr19	Density	0.00287169722700566	0.118235399636532
chr19	Density	0.00131335634220053	0.110079393156519
chr19	Density	0.000161440753514228	0.0923351170693519
chr19	Density	2.78887699133e-06	0.0750218837988727
chr19	Density	2.062198513075e-06	0.0738496245811847
chr19	Density	2.36341733295204e-07	0.0649416335804697
chr19	Density	4.56576346281906e-16	0.0507146473658361
chr19	Density	4.46746564367438e-16	0.0452486843326474
chr19	Density	6.09241680394858e-16	0.0223045315570873
chr19	Density	6.44072501434574e-16	0.0205741758020084
chr19	Density	1.07808732312173e-15	0.00564098362401897
chr19	Density	1.41189493070368e-15	0.00016267810253482
chr19	Density	1.29122560667091e-15	1.17700195627312e-05
chr19	Density	1.14946679385147e-15	1.3995070266329e-15
chr19	Density	1.06369597076688e-15	1.3136062987911e-15
chr19	Density	9.49060432881081e-16	1.17788204736357e-15
chr19	Density	8.07568708186771e-16	1.01302579452817e-15
chr19	Density	7.98619812599101e-16	1.00425135434983e-15
chr19	Density	7.42866888794544e-16	9.53291436681211e-16
chr19	Density	7.13720214274918e-16	9.28986034496968e-16
chr19	Density	6.22627194009274e-16	8.56513150672105e-16
chr19	Density	6.09188229990167e-16	8.45175668841326e-16
chr19	Density	4.05410481821528e-16	6.29832490752387e-16
chr19	Density	2.8566724081031e-16	4.69725888748344e-16
chr19	Density	2.61478688765148e-16	4.35506963141131e-16
chr19	Density	1.59979885761046e-16	2.66276353790566e-16
chr19	Density	1.49058418675009e-16	2.42633847812453e-16
chr19	Density	1.42885742845624e-16	2.28490991425833e-16
chr19	Density	1.41411515648247e-16	2.25032583755976e-16
chr19	Density	1.36025105722482e-16	2.118472704536e-16
chr19	Density	1.34783462684767e-16	2.08690640834377e-16
chr19	Density	1.32417064726483e-16	2.02536557751048e-16
chr19	Density	1.10479478738552e-16	1.39451023219285e-16
chr19	Density	1.09609210628271e-16	1.36976714163147e-16
chr19	Density	1.08301886749681e-16	1.33294160124892e-16
chr19	Density	1.05679020493622e-16	1.26072977283398e-16
chr19	Density	9.18700736185217e-17	8.842118941026e-17
chr19	Density	8.47325994586314e-17	7.08520230187499e-17
chr19	Density	8.28139240313317e-17	6.72014002256217e-17
chr19	Density	8.20472614585216e-17	7.89586048760644e-17
chr19	Density	9.01892728751032e-17	1.19617773143113e-16
chr19	Density	1.07073752377939e-16	1.79354514172924e-16
chr19	Density	1.17141039933412e-16	2.09723275580898e-16
chr19	Density	1.24371671272461e-16	2.27831303278346e-16
chr19	Density	2.99704292986559e-16	3.07623655672022e-16
chr19	Density	4.45106997159938e-16	3.34615137960934e-16
chr19	Density	5.13412669974686e-16	3.5718304381483e-16
chr19	Density	5.20456938030923e-16	3.59830485692386e-16
chr19	Density	6.97313317940483e-16	4.47725796516167e-16
chr19	Density	7.24633981194863e-16	4.63234878157958e-16
chr19	Density	7.84115051044035e-16	3.97670745121873e-16
chr19	Density	7.7712554113362e-16	3.87895101290102e-16
chr19	Density	7.36695589318205e-16	3.14992335649083e-16
chr19	Density	6.98012580937074e-16	2.4562277312793e-16
chr19	Density	6.76964961952238e-16	2.22747363006477e-16
chr19	Density	5.60113191014649e-16	1.58830320256492e-16
chr19	Density	4.69979340873893e-16	1.43931288748505e-16
chr19	Density	2.63308233594984e-16	1.48391484187005e-16
chr19	Density	2.53150910457071e-16	1.48935637166235e-16
chr19	Density	1.93389266110465e-16	1.5039456783564e-16
chr19	Density	1.70341672091834e-16	1.50645932013926e-16
chr19	Density	1.59204878365849e-16	1.50174735165572e-16
chr19	Density	1.40910526532571e-16	1.46700942736703e-16
chr19	Density	1.35500743676251e-16	1.44319284229232e-16
chr19	Density	1.39701936658653e-16	1.44919795684765e-16
chr19	Density	1.47445751937152e-16	1.46938771702842e-16
chr19	Density	1.58428029460414e-16	1.48695394644008e-16
chr19	Density	1.73824778031693e-16	1.51194563610293e-16
chr19	Density	1.89225290491031e-16	1.53977701949226e-16
chr19	Density	2.1521117641402e-16	1.5163022031179e-16
chr19	Density	2.31732076454776e-16	1.50199013961856e-16
chr19	Density	3.42102525398581e-16	1.51461222694997e-16
chr19	Density	3.42176525268267e-16	1.38351333253622e-16
chr19	Density	2.15839297681447e-16	7.15595196098184e-17
chr19	Density	0.000252677504085779	0.000263084598182332
chr19	Density	0.00394463876274214	0.00427351370083296
chr19	Density	0.0202823544235889	0.023327964144404
chr19	Density	0.0366265219733838	0.0435882758337976
chr19	Density	0.097042676887474	0.13296282568819
chr19	Density	0.0961201083516292	0.131544534571043
chr19	Density	0.0839015753507785	0.110699130688239
chr19	Density	0.0826788816979896	0.106087656109071
chr19	Density	0.103907414475748	0.117269692661914
chr19	Density	0.105502568785983	0.118350975864107
chr19	Density	0.12812076284696	0.134425882227988
chr19	Density	0.135724328269577	0.140011938512341
chr19	Density	0.141799739720227	0.144441078501009
chr19	Density	0.157358397318047	0.155381637892768
chr19	Density	0.162520813692355	0.15886592063553
chr19	Density	0.212760511665678	0.16486960808523
chr19	Density	0.20632510816176	0.159140486237409
chr19	Density	0.180341296550308	0.136670770191024
chr19	Density	0.176284137292777	0.133080375272502
chr19	Density	0.173473192613568	0.130539016345707
chr19	Density	0.169277076540589	0.126650573301741
chr19	Density	0.166387292955821	0.123934878492532
chr19	Density	0.151360795088313	0.109770518003291
chr19	Density	0.150173248354421	0.108080006153286
chr19	Density	0.150234592878232	0.1077547610449
chr19	Density	0.151730863826548	0.107939950217686
chr19	Density	0.153186290053661	0.108470572675975
chr19	Density	0.15525290045904	0.109303009748158
chr19	Density	0.161537338365295	0.112603906993812
chr19	Density	0.189662502082535	0.13062587309332
chr19	Density	0.192865346549597	0.132719097181362
chr19	Density	0.194540474011669	0.133823340313944
chr19	Density	0.198257766536309	0.136298437138825
chr19	Density	0.237472031887649	0.167502286423503
chr19	Density	0.148938350168426	0.112371636055711
chr19	Density	0.140323655165727	0.106956017034604
chr19	Density	0.0938668619942676	0.0772758652743157
chr19	Density	0.0795615080211655	0.0678532934272306
chr19	Density	0.028875968573196	0.0317698185701731
chr19	Density	0.0131381791847627	0.0174578038213572
chr19	Density	0.00436878319890868	0.00716341363174726
chr19	Density	0.00351513505394333	0.00597862982385579
chr19	Density	0.00168998996852308	0.00319599131795359
chr19	Density	0.000424217138604513	0.000945423933275839
chr19	Density	4.35716161116197e-05	0.000118677716231081
chr19	Density	2.41485270035649e-05	6.73797736431759e-05
chr19	Density	1.85801078918649e-05	5.23577542491723e-05
chr19	Density	1.03241228646052e-05	2.96917156711361e-05
chr19	Density	1.33748049896691e-06	4.4880768361296e-06
chr19	Density	1.58859339193975e-07	5.33071638046346e-07
chr19	Density	0	0
chr19	Density	0	0
chr19	Density	0	0
chr19	Density	0	0
chr19	Density	0	0
chr19	Density	0	0
chr19	Density	0	0
chr19	Density	0	0
chr19	Density	0	0
chr19	Density	0	0
chr19	Density	0	0
chr19	Density	0	0
chr19	Density	0	0
chr19	Density	0	0
chr19	Density	0	0
chr19	Density	1.82800758001447e-05	9.80991016298524e-05
chr19	Density	0.000101159480767333	0.000496767988388527
chr19	Density	0.000268610014923351	0.0012843178582573
chr19	Density	0.00415877035034717	0.0168614183651031
chr19	Density	0.00837447020167344	0.0318855926875474
chr19	Density	0.0293924929974953	0.097243874269979
chr19	Density	0.0865918556946988	0.246512881495972
chr19	Density	0.123139081915461	0.330134077483517
chr19	Density	0.165575753491663	0.396847866496406
chr19	Density	0.164295902382715	0.393130500111231
chr19	Density	0.152757055149796	0.359405991796265
chr19	Density	0.140970882515055	0.321683067206467
chr19	Density	0.144593849748241	0.327408344046486
chr19	Density	0.144954836656438	0.328009510870761
chr19	Density	0.146681782125887	0.330934481940146
chr19	Density	0.158177124850955	0.353049791698101
chr19	Density	0.167306209790319	0.371462388578605
chr19	Density	0.181357651617454	0.398984030373267
chr19	Density	0.282493857765499	0.552107511664572
chr19	Density	0.274413823530119	0.530623688276893
chr19	Density	0.159514954033099	0.217978878518443
chr19	Density	0.160426297976169	0.128895728274123
chr19	Density	0.173822450917123	0.127204112539882
chr19	Density	0.274580778959571	0.186672244383165
chr19	Density	0.419902504100537	0.285333829759476
chr19	Density	4.83433155432763e-05	0.474351229085628
chr19	Density	1.29183906126398e-15	0.303398282399364
chr19	Density	0.00541367134189716	0.183161176975348
chr19	Density	0.206896275936888	0.26603063044598
chr19	Density	0.274649097971622	0.293203731574681
chr19	Density	0.368406022429369	0.48615478946505
chr19	Density	0.281017730284687	0.465581453010772
chr19	Density	0.257916091767865	0.569393445243672
chr19	Density	0.135094416422613	0.793352162879141
chr19	Density	0.00187302925174063	0.354363141595651
chr19	Density	0.00110469256934735	0.329042316146222
chr19	Density	9.11773746456911e-06	0.260876852893585
chr19	Density	0.00312294158215191	0.145175512384106
chr19	Density	2.08344455520438	2.25215512788544
chr19	Density	2.15256619326441	2.31953881506636
chr19	Density	1.18656192626725	1.1090545272847
chr19	Density	0.146723276924893	0.000805305960312113
chr19	Density	0.134215029646198	0.00775034186115367
chr19	Density	0.00520188138821891	0.0883790375357881
chr19	Density	0.00225999961383547	0.0887868996580595
chr19	Density	0.000280898454525034	0.118505040728734
chr19	Density	0.0443110552631946	0.28663227369059
chr19	Density	0.234109984704633	0.0444432429284983
chr19	Density	0.137586311531013	2.98779071233844e-05
chr19	Density	0.211852675761943	1.14781599325344e-15
chr19	Density	0.193694101811155	3.52330861697913e-06
chr19	Density	0.16335572045993	0.000278184233244231
chr19	Density	0.154489476738114	0.00547245176481161
chr19	Density	0.173037891636176	0.0275951414209866
chr19	Density	0.0152249467454491	0.109514091290269
chr19	Density	0.00445985314167415	0.089379000970149
chr19	Density	0.00340097402874002	0.0886979817215137
chr19	Density	0.00162507924891451	0.091032214571729
chr19	Density	0.00148854031494449	0.0914786025494393
chr19	Density	0.000358197452148644	0.114375406699025
chr19	Density	2.86958357035245e-16	2.44574992299548e-16
chr19	Density	1.09994852107489e-15	5.68792524329886e-16
chr19	Density	1.17581286210354e-15	6.59541028049375e-16
chr19	Density	2.02201471680774e-15	2.21570541965554e-15
chr19	Density	0.000199980809658065	1.9619426445452e-15
chr19	Density	0.979293225153879	0.799165453209102
chr19	Density	0.958710056707048	0.772681795047055
chr19	Density	0.931545067989882	0.74466595660873
chr19	Density	0.786975043182736	0.603243851391512
chr19	Density	0.801955801513412	0.601769636229182
chr19	Density	0.884641276690544	0.650969847501394
chr19	Density	0.892137334665718	0.655742474502725
chr19	Density	0.897063706001738	0.658868981528354
chr19	Density	0.978359668681809	0.709681291287032
chr19	Density	0.499735755644026	0.725588746514446
chr19	Density	0.316819230350341	0.690474279899598
chr19	Density	0.286760072928378	0.722376904727084
chr19	Density	0.266421021061032	1.0253331996013
chr19	Density	1.44072578037774e-15	1.04069133308325e-15
chr19	Density	9.34849680485993e-16	1.38859617447745e-15
chr19	Density	5.96943260422597e-15	6.61399634813209e-15
chr19	Density	5.36032320579308e-15	0.528099153234744
chr19	Density	5.61588639575943e-15	0.565154682102367
chr19	Density	0.273304127464158	0.00124361519623868
chr19	Density	0.293466703482395	6.7214469407746e-06
chr19	Density	0.211251538886246	0.00211792535235911
chr19	Density	0.0976753709508419	0.0941773168007285
chr19	Density	0.375890745640334	0.722892964215558
chr19	Density	0.345638726021371	0.724186776160092
chr19	Density	0.433576462485044	1.00015659007135
chr19	Density	0.548370591832324	1.74562910629531
chr19	Density	0.185722149926916	0.188714564119198
chr19	Density	0.184652659396228	0.166313995514137
chr19	Density	0.188035103224101	0.136647252350489
chr19	Density	0.348318636804447	0.0474418882943086
chr19	Density	0.226731315743418	2.8317138289944e-05
chr19	Density	0.1094864887576	2.37387516217766e-15
chr19	Density	0.0602095646934138	1.76448195412579e-15
chr19	Density	0.000327712445344995	1.89432048768888e-16
chr19	Density	2.4213360280191e-05	6.0930897047879e-17
chr19	Density	0.00117966804188559	0.00557510998786982
chr19	Density	0.0490251259645008	0.132719452146869
chr19	Density	0.0742215118767193	0.18943728048059
chr19	Density	0.557166724300392	1.09335845593203
chr19	Density	0.456253273137551	0.784365758977714
chr19	Density	0.371230556430287	0.548015761882606
chr19	Density	0.369202745952809	0.541501677197073
chr19	Density	0.366006222535065	0.532504590709151
chr19	Density	0.360437593418057	0.518565438100887
chr19	Density	0.354339246317319	0.504176534753862
chr19	Density	0.340455941742519	0.459277393311542
chr19	Density	0.338378755329589	0.447362034194824
chr19	Density	0.335092588753184	0.435666102629779
chr19	Density	0.341103697722855	0.414694227022594
chr19	Density	0.341785601170811	0.41451671770945
chr19	Density	0.342469177936035	0.414343643582204
chr19	Density	0.344885889405506	0.413784500576694
chr19	Density	0.347776700186757	0.413320919001921
chr19	Density	0.358328285286739	0.414190878767006
chr19	Density	0.377338777366537	0.422050758481002
chr19	Density	0.380096556204378	0.423220138901302
chr19	Density	0.38336512035823	0.424441160742125
chr19	Density	0.387602306472159	0.425735148595267
chr19	Density	0.391513698199541	0.426609742258612
chr19	Density	0.414475990941381	0.433500246163442
chr19	Density	0.424213282539133	0.43615058335965
chr19	Density	0.431027258232431	0.43653232151951
chr19	Density	0.465169018409782	0.446563767402528
chr19	Density	0.483352267903251	0.448183231332446
chr19	Density	0.520769931789319	0.45524025090348
chr19	Density	0.527688977302626	0.45609549080568
chr19	Density	0.542759361371697	0.453124830018032
chr19	Density	0.553916526089556	0.453932611180503
chr19	Density	0.594468063549709	0.465842700734827
chr19	Density	0.680717916263554	0.485484168537415
chr19	Density	0.42732720584936	0.260758777488963
chr19	Density	0.382904881372094	0.235034174430618
chr19	Density	0.144520023188801	0.0973400953496602
chr19	Density	0.00038169104560927	0.000334843277696212
chr19	Density	0.000274028157411133	0.000242187613524524
chr19	Density	3.35405519835003e-05	3.12981540761565e-05
chr19	Density	7.00142541821864e-07	7.13616017383602e-07
chr19	Density	6.79513982839422e-16	7.28820547918701e-16
chr19	Density	6.68753186906067e-16	4.73889155941954e-17
chr19	Density	2.57124320943498e-18	0
chr19	Density	2.61831083534794e-19	0
chr19	Density	5.04740923188386e-20	0
chr19	Density	0	0
chr19	Density	0	0
chr19	Density	0	0
chr19	Density	0	0
chr19	Density	2.31473429444556e-20	1.58173510120446e-19
chr19	Density	4.3283608278979e-18	2.88792532514664e-17
chr19	Density	4.59949937544158e-17	1.70052267376062e-16
chr19	Density	2.08811976926329e-16	9.71003589221359e-17
chr19	Density	2.88084155675711e-16	1.52706730927678e-16
chr19	Density	3.65138288918773e-16	1.73045218146644e-16
chr19	Density	4.02320731347524e-16	1.90571855032719e-16
chr19	Density	6.23380224009731e-16	4.19128775569371e-16
chr19	Density	1.11822437128746e-15	9.87749302305051e-16
chr19	Density	2.70723165112086e-15	2.54534933402685e-15
chr19	Density	2.23377894483665e-16	1.16710093865643e-16
chr19	Density	1.62623200330072e-16	6.92032200655194e-17
chr19	Density	1.49566250807005e-16	6.00044336861551e-17
chr19	Density	4.58745001944344e-17	8.33287577608166e-18
chr19	Density	1.20968927094099e-17	1.06289476312615e-18
chr19	Density	0	0
chr19	Density	0	0
chr19	Density	0	3.76503578849299e-19
chr19	Density	3.81100468014501e-18	3.27685148045917e-17
chr19	Density	4.82859616754463e-17	1.53879296518755e-17
chr19	Density	7.61549162117283e-17	1.95568411870686e-19
chr19	Density	8.81331944733483e-17	1.74100907741711e-18
chr19	Density	9.93891359322608e-17	2.84447204300139e-18
chr19	Density	1.03961873725775e-16	3.37773492432415e-18
chr19	Density	3.39181163401866e-16	1.00474532177038e-16
chr19	Density	3.56624374259469e-16	1.09109618237824e-16
chr19	Density	4.626070455244e-16	1.79813713832143e-16
chr19	Density	1.21335184529636e-15	6.77888033081141e-16
chr19	Density	6.5271120010092e-16	3.71381587191791e-16
chr19	Density	3.81551543166639e-16	1.69793117040204e-16
chr19	Density	2.97503752308152e-16	1.08386145911467e-16
chr19	Density	6.19330921546274e-16	4.30400669479349e-16
chr19	Density	6.21577689454181e-16	6.59727357845625e-16
chr19	Density	7.87202531622063e-16	8.24680762216462e-16
chr19	Density	3.51235424176278e-06	1.78997282472647e-06
chr19	Density	0.00339708229962261	0.00173122771208874
chr19	Density	0.0130138235385934	0.00663213015261356
chr19	Density	0.232237391091731	0.132665589771536
chr19	Density	0.217412020400873	0.134232766980577
chr19	Density	0.168270192998625	0.163882419559381
chr19	Density	0.137120674905797	0.159796204011681
chr19	Density	0.093516949635933	0.197385571055456
chr19	Density	0.142674553540315	0.392494760375554
chr19	Density	0.0859356893363364	0.259157396959149
chr19	Density	0.0795933567504203	0.244374869770635
chr19	Density	0.0763211483283469	0.241711829799366
chr19	Density	0.147296800333352	0.371811891099405
chr19	Density	0.422428489631752	0.65402011292794
chr19	Density	0.258130973686759	0.282352133991606
chr19	Density	0.253693887205059	0.273866421096278
chr19	Density	0.255702444423304	0.263870189459549
chr19	Density	0.260157551055555	0.267864223739225
chr19	Density	0.276861837721486	0.283721614037634
chr19	Density	2.13668870409886e-05	0.244564637247185
chr19	Density	2.31419605432768e-16	0.249170945958324
chr19	Density	1.97423989067367e-15	0.190910741525153
chr19	Density	4.46192472313208e-18	0.440098632449703
chr19	Density	4.27197784475824e-18	0.414628484064657
chr19	Density	1.01087326435728	0.147847506478412
chr19	Density	0.805456095818468	0.117279459334506
chr19	Density	0.818692588711389	0.119206775718386
chr19	Density	0	0
chr19	Density	0	0
chr19	Density	1.2566505296763	0.362945179479078
chr19	Density	1.27985701825848	0.363269269336305
chr19	Density	0.85509266049976	0.178692391082559
chr19	Density	0.624160609712883	0.125258590128993
chr19	Density	0.498517365880929	0.0980831275331105
chr19	Density	0.423135146841674	0.0861392349720179
chr19	Density	0.403578643388956	0.100607501445354
chr19	Density	0.399649331827179	0.109353463397637
chr19	Density	0.226702608088749	0.183841142424029
chr19	Density	0.0655427998511214	0.147883077263256
chr19	Density	0.0375872373374074	0.149787092981921
chr19	Density	0.00334509049498452	3.87319613551859e-19
chr19	Density	0.15114598871917	8.46104060067123e-17
chr19	Density	0.154759238319208	1.05476637816697e-16
chr19	Density	0.15581869069231	1.0480405343074e-16
chr19	Density	0.194970711925297	8.19862890250407e-17
chr19	Density	0.235717609720852	0.000136317840243158
chr19	Density	0.244790073018608	0.00253357287423729
chr19	Density	0.294993530954747	0.0094434079543546
chr19	Density	0.685195352695374	0.687824741764337
chr19	Density	0.598157997261512	0.711659806270984
chr19	Density	0.720159320254141	1.14729831360227
chr19	Density	0.751094678018024	1.22905154558424
chr19	Density	0.625596287057989	1.33548996255436
chr19	Density	0.556437048876502	1.25305257509239
chr19	Density	0.525784431164572	1.24150306489958
chr19	Density	0.532990918028596	1.05382548052506
chr19	Density	0.160689841110674	0.11839373981417
chr19	Density	0.0994174482994057	0.0989826615308142
chr19	Density	0.0941905984283055	0.0981801109562223
chr19	Density	0.110196523400312	0.11849083437572
chr19	Density	0.087237164176969	0.103487035266747
chr19	Density	0.0642444430292347	0.0711447594565182
chr19	Density	0.0641573116670944	0.0701297862797507
chr19	Density	0.0646809855523161	0.0699006741461285
chr19	Density	0.126539944856823	0.129000958478813
chr19	Density	0.305811686598112	0.0799752632383569
chr19	Density	0.264435900579297	0.0688634726311011
chr19	Density	0.2585558871404	0.0669548631477803
chr19	Density	0.299850223149942	0.0772763810045503
chr19	Density	0.0699494728348941	0.0108971072521575
chr19	Density	0.00640660725126863	0.000248207006999421
chr19	Density	3.25650729122822e-17	0
chr19	Density	1.84421997971746e-05	1.87970997136007e-05
chr19	Density	0.0942046027378937	0.106299095692188
chr19	Density	0.0804388429052552	0.106629436916242
chr19	Density	0.0813178144165252	0.118135409735025
chr19	Density	0.105137481972544	0.226419388904334
chr19	Density	0.0529012543814268	0.233482527281788
chr19	Density	0.296258382495462	0.0598938384213967
chr19	Density	0.45075374292566	0.00948902393807267
chr19	Density	0.762622390386815	8.22320795309883e-05
chr19	Density	0.313396986812341	4.29627013947385e-06
chr19	Density	0.272080504826538	5.86607937759845e-05
chr19	Density	0.284514751388968	0.000780490087650467
chr19	Density	0.715815578404196	2.66426750788149
chr19	Density	0.304786697925721	0.877352547562084
chr19	Density	0.13999844655165	0.297280637504702
chr19	Density	0.149947735203293	0.305709871560232
chr19	Density	0.0427907050472516	0.0872283305068041
chr19	Density	0.0552501716630993	0.112626801289317
chr19	Density	0.0491080299288667	0.100106120253058
chr19	Density	0.0494554711596346	0.10081437496575
chr19	Density	0.0506943258044556	0.103339765054299
chr19	Density	0.0573442757973596	0.116895607034332
chr19	Density	0.080827899523133	0.164766687671758
chr19	Density	0.0585611358726443	0.119376161461055
chr19	Density	0.12801811932276	0
chr19	Density	0.123516171786102	0
chr19	Density	0.0855798519117932	0
chr19	Density	0.00394574708637992	0.0248900893966635
chr19	Density	0.24928509207483	0.436498416082266
chr19	Density	0.210170496258242	0.356486000051406
chr19	Density	0.205700688910633	0.336526592569128
chr19	Density	0.248703391812034	0.388145543237505
chr19	Density	0.00197199214038988	0.00100497048359446
chr19	Density	0.0540376371631371	0.0275372354730284
chr19	Density	0.133364279305863	0.0678449905353576
chr19	Density	0.418502901810427	0.148212180560214
chr19	Density	0.454316190100647	0.128047607247989
chr19	Density	0.611582394517974	0.0950817528466712
chr19	Density	0.0342603181473149	6.6257809417773e-17
chr19	Density	0	0
chr19	Density	0	0
chr19	Density	0	0
chr19	Density	0	0
chr19	Density	1.83176424237356e-18	6.37809299038102e-19
chr19	Density	4.05145234427986e-16	1.47736050311172e-16
chr19	Density	0.0526750331728688	0.476135980254227
chr19	Density	0.191946540306186	0.0869913463868459
chr19	Density	0.154156199519164	0.0027429348286819
chr19	Density	0.236802414640134	1.44815650498612
chr19	Density	9.83414069464166e-05	0.000601403277054326
chr19	Density	3.01495227653634e-06	1.84378303664023e-05
chr19	Density	0.000183297053866071	0.000747297618859017
chr19	Density	0.135027488489129	0.550503777884829
chr19	Density	0.109666774497983	0.447108765371456
chr19	Density	0.0828146982673931	0.337633505375183
chr19	Density	0.0840489577409959	0.342665551151279
chr19	Density	3.05547458897837e-16	7.39537649198047e-16
chr19	Density	0	0
chr19	Density	1.84131803208166e-16	2.85397122441044e-18
chr19	Density	7.03221176028071e-17	2.77233067214453e-17
chr19	Density	6.05372146355341e-16	8.55098500339104e-16
chr19	Density	5.15656888527949e-06	1.49392185818527e-16
chr19	Density	0.000459499711207937	9.66719559284449e-06
chr19	Density	0.00532635769776221	0.000830944201540017
chr19	Density	0.0148168535575118	0.00522165416287432
chr19	Density	0.0269316738217907	0.0140949516630354
chr19	Density	0.0377552112139187	0.0240695287826747
chr19	Density	0.0624689985789213	0.0903051916344753
chr19	Density	0.0590368911125944	0.0862057273844215
chr19	Density	0.0581888967789044	0.0851760351555288
chr19	Density	0.0542519562792997	0.0802418404854358
chr19	Density	0.0449550491105275	0.0685318912978364
chr19	Density	0.0388715021380911	0.0612823929696467
chr19	Density	0.0383753232189795	0.0607235813402785
chr19	Density	0.0376659448809604	0.0599564115783781
chr19	Density	0.0348868727965951	0.0569634174032292
chr19	Density	0.0340885414260309	0.056067515678422
chr19	Density	0.0317152982891561	0.0533385563515202
chr19	Density	0.0299399607551571	0.0511048708571657
chr19	Density	0.0292195241248274	0.0501664367373284
chr19	Density	0.0270116937772038	0.0472917596805683
chr19	Density	0.0245568834074629	0.0441360087862458
chr19	Density	0.0203882952714436	0.0385515092593785
chr19	Density	0.0172405188841556	0.0344727688431015
chr19	Density	0.0169072562194668	0.0340419382546353
chr19	Density	0.0162438350307393	0.0331754912552546
chr19	Density	0.0160790508574037	0.0329577617469563
chr19	Density	0.0146957138442474	0.0310910282955341
chr19	Density	0.0140814483605689	0.0302541927057988
chr19	Density	0.0127400392504445	0.0284765990010663
chr19	Density	0.0117856896418925	0.0272067186373315
chr19	Density	0.0116014511123929	0.0269433119843538
chr19	Density	0.0102636827135556	0.0248526061152289
chr19	Density	0.00949204014247592	0.0236116263324095
chr19	Density	0.00917884271997063	0.023132493816677
chr19	Density	0.00852586014390588	0.0221108264411164
chr19	Density	0.00348701755164526	0.00468797970182725
chr19	Density	0.0542277309581964	0.025354905384784
chr19	Density	0.0766035728025838	0.0370630329330024
chr19	Density	0.0911365241370549	0.0451901452368626
chr19	Density	0.0871140767975265	0.0433751218449551
chr19	Density	0.0399296360505982	0.0202445051729013
chr19	Density	0.0387613761276847	0.0196666801621556
chr19	Density	0.0340901028576524	0.017343185253319
chr19	Density	0.0328633557951658	0.0167328275295578
chr19	Density	0.0313299840993044	0.0159733615670435
chr19	Density	0.0304691891301001	0.0155489022246178
chr19	Density	0.0296380009752017	0.0151388706727958
chr19	Density	0.0289674912907265	0.014807233546147
chr19	Density	0.0282848670680069	0.0144690108208081
chr19	Density	0.0272764094891515	0.0139696699312427
chr19	Density	0.0262047438532816	0.0134431692499473
chr19	Density	0.0254859067601724	0.0130970621598551
chr19	Density	0.0249667079080605	0.0128536421534352
chr19	Density	0.0245120993418827	0.0126440454786268
chr19	Density	0.0240491078995158	0.0124310156387664
chr19	Density	0.023642686886417	0.0122484044220096
chr19	Density	0.0233811135692231	0.0121426485161125
chr19	Density	0.0231435323142623	0.0120518676487351
chr19	Density	0.0226342711114298	0.0118222165999436
chr19	Density	0.0217973624000108	0.0114236024636494
chr19	Density	0.0207563065891386	0.0109195758605707
chr19	Density	0.0181817675513815	0.00965418335904146
chr19	Density	0.0166025350989742	0.00886537408489128
chr19	Density	0.0148717925521566	0.00799231216817577
chr19	Density	0.0131062504785824	0.00709516868304012
chr19	Density	0.00761362088387846	0.00426467107381122
chr19	Density	0.00621819973081284	0.00352879084945217
chr19	Density	0.0054288278987381	0.00310815114833625
chr19	Density	0.00484343441077747	0.00279367613984553
chr19	Density	0.00449804439698476	0.00260695120041098
chr19	Density	0.00385407281182804	0.00225609924834486
chr19	Density	0.00285065974623725	0.00170101923759399
chr19	Density	0.00270337137585282	0.00161846327523795
chr19	Density	0.00247068923472311	0.00148743641555621
chr19	Density	0.00225318596340268	0.0013642104771574
chr19	Density	0.00193603849184866	0.00118309586460811
chr19	Density	0.000751074025513708	0.00048515558964643
chr19	Density	0.000451143172491135	0.000299222638298008
chr19	Density	0.000341086543960983	0.000229379218078937
chr19	Density	0.000243381688486932	0.000166343274529861
chr19	Density	7.93264509823452e-05	5.67569703660336e-05
chr19	Density	5.72696620940952e-05	4.1414764662951e-05
chr19	Density	3.58595642323873e-05	2.63023707786519e-05
chr19	Density	2.59262458082899e-05	1.938197104088e-05
chr19	Density	1.899222690235e-06	1.54906712245363e-06
chr19	Density	1.55551725248749e-15	1.78430244021573e-15
chr19	Density	1.771243259561e-15	1.99566150886279e-15
chr19	Density	1.22040364944062e-15	1.42937003541835e-15
chr19	Density	1.19060255159578e-15	1.39551164131909e-15
chr19	Density	1.18373677469525e-15	1.38812176201181e-15
chr19	Density	7.59927637278112e-16	1.25907691226415e-15
chr19	Density	6.97037611248883e-17	4.30808135243708e-16
chr19	Density	5.25219223129288e-17	4.07254300899213e-16
chr19	Density	1.68015005521917e-17	3.55983220165368e-16
chr19	Density	5.05586408169281e-18	3.39213688383581e-16
chr19	Density	2.14400101714348e-17	3.65210148272052e-16
chr19	Density	5.26284598341645e-17	3.95346564318827e-16
chr19	Density	2.91035066422256e-18	3.17640344480369e-17
chr19	Density	9.85337496403001e-18	6.17377295556285e-17
chr19	Density	1.39577375722327e-17	7.4233240744758e-17
chr19	Density	1.60126376440194e-17	7.9515921645438e-17
chr19	Density	2.73970202278245e-17	1.01117257971627e-16
chr19	Density	6.77590642390198e-17	1.2932100597178e-16
chr19	Density	6.87808528665779e-17	1.29079084087308e-16
chr19	Density	7.21856516009784e-17	1.2784461921903e-16
chr19	Density	5.70575300503755e-17	4.86834038193964e-17
chr19	Density	5.21777985259699e-17	4.2817954557618e-17
chr19	Density	6.31513832959703e-18	2.99988930599254e-18
chr19	Density	2.97482650126918e-18	1.2012543630589e-18
chr19	Density	2.12381320396698e-18	7.95783899317435e-19
chr19	Density	3.19752090426412e-19	7.62327194979018e-20
chr19	Density	2.75509625806578e-19	6.34485550426175e-20
chr19	Density	2.28086768762201e-19	5.02549426852751e-20
chr19	Density	4.11963671205538e-20	5.29041401555001e-21
chr19	Density	2.34350410727245e-20	2.66645896946518e-21
chr19	Density	4.43585193867817e-22	0
chr19	Density	0	0
chr19	Density	0	1.04082479307461e-19
chr19	Density	5.22610003096759e-20	2.62682781241951e-18
chr19	Density	3.10104569170015e-19	7.4876353032033e-18
chr19	Density	6.8731616139113e-19	1.21326679062579e-17
chr19	Density	1.55715815536357e-18	2.03085664997402e-17
chr19	Density	2.59209675503293e-18	2.83968700051488e-17
chr19	Density	4.78144137724184e-18	4.36649852056414e-17
chr19	Density	3.93656013023905e-17	3.07205481656334e-16
chr19	Density	1.90287263597192e-16	5.35358195348445e-16
chr19	Density	2.19176222715206e-16	1.46351390242568e-16
chr19	Density	2.27622055313584e-16	1.0253512964907e-16
chr19	Density	2.55003063222927e-16	7.66799046365016e-17
chr19	Density	2.57995875673202e-16	7.59529013885936e-17
chr19	Density	3.14180060795504e-16	1.23556269915893e-16
chr19	Density	2.74093911252315e-16	1.23141246881011e-16
chr19	Density	2.57777762213476e-16	1.33249832731275e-16
chr19	Density	2.33132132010805e-16	1.57465972618367e-16
chr19	Density	2.24096758452156e-16	1.71870809502981e-16
chr19	Density	2.13389181270922e-16	2.12640728263445e-16
chr19	Density	1.9689099881518e-16	2.78687029292723e-16
chr19	Density	1.94208586858864e-16	2.75998457442643e-16
chr19	Density	9.98281941295717e-17	1.56892259461564e-16
chr19	Density	1.06838700305154e-16	1.62122829426464e-16
chr19	Density	1.09023952296702e-16	1.63707589097153e-16
chr19	Density	1.20121034742575e-16	1.71121283932866e-16
chr19	Density	1.5814528726356e-16	1.8298544651313e-16
chr19	Density	2.15708032826726e-16	1.96147165832931e-16
chr19	Density	2.21579164066522e-16	1.9712682999027e-16
chr19	Density	2.3069244881664e-16	1.98739928475317e-16
chr19	Density	2.6534951550072e-16	2.08989819617215e-16
chr19	Density	2.72644587147018e-16	2.12435362462635e-16
chr19	Density	2.86281199239585e-16	2.23800608238892e-16
chr19	Density	2.89110750483328e-16	2.29215611641302e-16
chr19	Density	2.903488761389e-16	2.32845303949928e-16
chr19	Density	2.92261545075304e-16	2.4602178399484e-16
chr19	Density	2.9029250364333e-16	2.63401916293543e-16
chr19	Density	2.88778294924956e-16	2.9764973989772e-16
chr19	Density	3.05057272816614e-16	3.38353349364261e-16
chr19	Density	3.07657257598327e-16	3.42347156990438e-16
chr19	Density	3.14888742279992e-16	3.51236360754675e-16
chr19	Density	3.17283729976816e-16	3.53799681661697e-16
chr19	Density	3.4493782603003e-16	3.78961173170267e-16
chr19	Density	6.52851715648668e-15	5.04497071694436e-15
chr19	Density	8.02609580928647e-15	6.23894698211951e-15
chr19	Density	2.09905773878886e-15	0.000966245802530663
chr19	Density	5.2825468043179e-16	0.030283101450925
chr19	Density	5.02968410325486e-16	0.033066383754482
chr19	Density	4.74155972999253e-19	0.24600441017456
chr19	Density	3.40264600709628e-05	0.253073418475535
chr19	Density	0.114829080105771	0.00161991381929188
chr19	Density	0.114606716312453	0.0017027578527513
chr19	Density	0.0792711439806219	0.0600742484341294
chr19	Density	0.068030318353233	0.0724780463325206
chr19	Density	0.00180364873745987	0.123150852490617
chr19	Density	0.000589405719153923	0.122657059610847
chr19	Density	0.13531525169379	0.00604932151170612
chr19	Density	0.13451197601548	0.00351955310309805
chr19	Density	0.168194263401327	6.59527929026033e-05
chr19	Density	0.240481619431352	2.35788703228154e-06
chr19	Density	0.107863857585746	7.76680128473941e-18
chr19	Density	0.0730841843754907	6.59480284494862e-17
chr19	Density	0.122239987390904	1.09973687931327e-17
chr19	Density	0.100150288331144	1.80655952289436e-19
chr19	Density	0.122771230004432	0
chr19	Density	0.0472598618853783	0.151115378006897
chr19	Density	0.262794708358464	0.62640042151158
chr19	Density	1.10078073683966	1.44058480600452
chr19	Density	1.05977994275849	1.19093568849398
chr19	Density	1.3218702218528	1.17082852066349
chr19	Density	0.494659460855019	0.362513882198501
chr19	Density	0.262919692521025	0.217463692481009
chr19	Density	0.262361017761628	0.219017845997502
chr19	Density	0.262522506682865	0.219871055382178
chr19	Density	0.265239701226942	0.225977958546596
chr19	Density	0.34216184655946	0.370876998993844
chr19	Density	0.244456189747811	0.32913574070801
chr19	Density	0.114979161735277	0.221083128367161
chr19	Density	0.0546081848969983	0.174957297685947
chr19	Density	0.0264185194768923	0.162939580748452
chr19	Density	0.00553142628732768	0.1795777633129
chr19	Density	1.83483050260718e-06	0.132915657490845
chr19	Density	2.33629357945582e-07	0.110709329055218
chr19	Density	4.35228676362356e-18	0.0262310241754203
chr19	Density	0	0.0567548978125384
chr19	Density	0	0.0614460934320921
chr19	Density	3.60962979699586e-17	0.0823733132257397
chr19	Density	2.39768985654879e-16	0.090167512843162
chr19	Density	2.3768322935635e-06	0.103029510208244
chr19	Density	0.180607903851375	0.651795483094333
chr19	Density	0.180411640548681	0.654439840161848
chr19	Density	0.180620722182037	0.657298034082924
chr19	Density	0.174697308332711	0.64987040223463
chr19	Density	0.192043332183714	0.733282651633031
chr19	Density	0.200569696203847	0.768961326334007
chr19	Density	0.206042256532416	0.791748939212921
chr19	Density	0.212125093689834	0.817539905767061
chr19	Density	0.410685883909708	1.74096650324484
chr19	Density	0.0169519262324931	0.0948054859587354
chr19	Density	0.0138426149551273	0.0804564326794749
chr19	Density	0.0290712213724411	0.14971534831833
chr19	Density	0.0629879644150954	0.311019984100752
chr19	Density	0.0576644229096434	0.283686431469064
chr19	Density	0.0553234994180813	0.264277407659092
chr19	Density	0.0751342995389256	0.299771651503428
chr19	Density	0.0781171347782654	0.304324922483894
chr19	Density	0.999302267243241	0.265211997709942
chr19	Density	0.506132536302904	0.0632728290490673
chr19	Density	0.441827183728603	0.0489690042679029
chr19	Density	0.433924405067407	0.0476665057932937
chr19	Density	0.418834184505482	0.0457002663306152
chr19	Density	0.415621871865051	0.0453958270138848
chr19	Density	0.405637006046146	0.0461866289838718
chr19	Density	0.404961285319977	0.0469840726457404
chr19	Density	0.379752957699357	0.0460313006837641
chr19	Density	0.363485547097232	0.0452860339246956
chr19	Density	0.0600764950519843	0.000289786783534292
chr19	Density	4.01537860253728e-16	2.29711761827789e-17
chr19	Density	7.94329304063243e-16	4.97346219916795e-16
chr19	Density	2.96684553457779e-15	1.82396135631451e-15
chr19	Density	0.0198277728719065	0.013874311023827
chr19	Density	0.0900845365060453	0.0701774115882226
chr19	Density	0.490762596430956	0.227298732067135
chr19	Density	0.460821585466246	0.202172559592185
chr19	Density	0.67537473197793	0.250791740572848
chr19	Density	0.0580905917441014	0.00272338556832555
chr19	Density	0.0275599909172918	0.000655654647156176
chr19	Density	0.0212268152124943	0.000396639365076028
chr19	Density	0.00427719481114564	1.67848920406549e-05
chr19	Density	0.00374575989961112	1.3022947061373e-05
chr19	Density	0.0020295697224842	3.15290481177781e-06
chr19	Density	2.77413054778549e-15	2.07509071060089e-15
chr19	Density	2.89289605578457e-15	2.20953654906225e-15
chr19	Density	4.56220549891663e-16	1.14757284698913e-15
chr19	Density	2.89276310419232e-15	3.5592083550551e-15
chr19	Density	5.77565062372562e-15	4.86856677553178e-15
chr19	Density	2.02301700076597e-15	1.87347252941501e-15
chr19	Density	1.85626142279617e-15	1.82071758620991e-15
chr19	Density	1.65238075201554e-15	1.17180981426914e-15
chr19	Density	3.23333045841041e-15	2.3333348254349e-15
chr19	Density	0.00116665374911904	0.000736954620033802
chr19	Density	0.00188790751452936	0.00141135711743009
chr19	Density	0.00199377842929236	0.00151888057311334
chr19	Density	0.00408791259139415	0.00400680931645808
chr19	Density	0.00477018728455156	0.00490835623905783
chr19	Density	0.374334325217754	0.900326574623651
chr19	Density	0.251724973064967	0.628520183653838
chr19	Density	0.241133841504703	0.624108578096314
chr19	Density	0.247318759232715	0.648487644604113
chr19	Density	0.256672623662978	0.685570765016129
chr19	Density	0.274861872723586	0.753457199167617
chr19	Density	0.273748396278595	0.921777858196606
chr19	Density	0.224721016235122	0.823770442000124
chr19	Density	0.203552760880571	0.797623225620888
chr19	Density	0.183056357816356	0.787440768710038
chr19	Density	0.180588919153761	0.790949288656118
chr19	Density	0.131806417719169	0.820173894590361
chr19	Density	0.13125440506161	0.819360748190677
chr19	Density	0.129924192158068	0.817287211649057
chr19	Density	0.000382365294836787	0.00272663574868393
chr19	Density	0.000216192875182506	2.60144541140106e-05
chr19	Density	0.000514604286062108	1.02454903601987e-05
[truncated: 18,001 more rows]

## Sheet: Fig.2E
tabseq	coverage
15	4
20	5
25	4
25	10
20	4
20	9
20	3
35	7
20	10
30	8
20	4
30	17
25	16
10	2
40	7
20	9
30	4
25	3
50	6
20	34
30	10
30	39
25	32
20	24
20	7
25	10
30	13
20	2
35	19
15	8
60	4
30	28
25	3
15	7
35	5
25	4
40	7
15	18
20	9
15	8
25	23
50	22
45	9
20	4
35	6
30	7
25	6
20	3
25	11
20	12
35	38
10	3
35	61
25	30
20	3
15	4
35	20
35	10
25	19
30	20
15	10
25	5
20	5
15	4
20	2
25	4
15	8
35	4
60	2
40	8
55	37
75	8
20	6
20	4
25	10
15	8
25	44
30	11
30	23
15	2
35	15
15	5
15	6
25	4
20	10
20	29
20	76
25	32
45	11
25	2
10	6
25	6
10	4
20	6
25	17
20	15
20	2
20	6
25	10
50	36
30	13
15	11
30	2
30	4
15	8
20	7
20	7
30	12
25	7
15	9
30	4
30	12
10	65
10	20
25	20
15	12
10	8
25	11
25	9
15	6
20	6
35	42
20	19
15	6
15	19
10	2
10	13
10	4
30	4
35	15
20	44
35	32
20	5
30	34
15	5
20	4
20	25
30	3
35	12
35	4
15	4
15	17
15	9
45	5
15	5
35	82
25	11
20	40
20	25
30	18
50	2
20	47
25	14
30	4
65	6
60	2
20	6
20	8
25	10
30	4
20	11
10	29
20	6
40	6
30	32
25	19
25	5
20	4
15	6
20	13
25	7
40	17
20	12
25	5
20	6
55	13
30	28
25	4
20	3
25	12
25	4
20	9
30	4
35	12
15	4
55	53
30	26
60	3
15	9
15	7
40	37
35	66
10	8
40	5
25	13
15	34
25	12
30	59
35	14
35	10
25	25
35	15
45	2
50	3
25	4
20	3
20	17
10	4
10	7
20	11
20	10
35	12
40	12
20	4
15	11
20	6
15	15
25	10
40	21
15	20
55	8
25	20
15	25
20	17
30	8
10	4
25	13
20	6
60	27
15	11
50	4
15	6
15	5
20	5
20	12
50	6
20	18
10	16
15	31
10	11
25	8
15	9
30	8
15	6
10	2
10	7
20	7
15	6
15	47
15	12
15	11
25	7
20	62
30	16
20	8
20	5
10	9
35	3
20	18
35	8
40	29
50	7
20	9
25	8
15	3
15	2
10	2
25	40
10	11
20	3
30	8
30	32
15	16
30	11
25	12
25	4
20	8
15	22
15	11
15	7
20	5
30	5
20	22
20	2
20	3
25	9
45	6
40	9
30	10
20	2
15	7
15	5
20	9
35	4
15	13
20	10
45	46
25	54
20	36
15	9
25	20
15	4
15	11
25	15
15	37
20	19
25	7
20	12
20	8
20	15
20	10
30	6
25	5
25	26
20	3
35	29
25	55
30	2
25	7
20	8
20	12
25	10
50	6
20	4
25	20
20	9
15	4
25	16
25	49
15	77
30	6
20	37
20	3
20	9
40	3
20	16
20	4
20	11
40	16
35	11
15	5
15	23
30	11
30	37
20	27
30	5
20	4
45	8
25	5
25	3
35	3
30	16
20	11
15	15
25	7
30	37
35	38
30	6
20	3
30	3
35	3
75	8
20	5
25	2
20	8
35	8
25	13
25	5
20	4
20	2
25	4
25	2
25	14
25	6
30	28
30	15
20	13
35	6
30	13
25	8
25	32
20	4
20	3
25	19
30	13
30	6
45	76
30	14
20	17
20	5
15	7
20	9
10	5
15	3
50	15
25	8
10	6
20	5
20	5
15	12
25	4
20	7
35	3
15	3
25	4
30	7
35	3
25	19
20	5
45	6
55	27
35	2
30	5
20	8
15	5
25	4
15	18
35	35
20	14
10	20
25	4
15	10
15	27
35	3
10	7
30	14
50	16
20	8
40	8
15	27
40	17
30	2
50	10
40	11
25	73
50	2
15	7
30	13
15	16
25	3
20	13
35	4
30	7
10	13
30	2
15	5
20	3
20	16
25	10
40	12
25	3
35	9
30	7
30	7
35	2
25	6
25	25
30	24
35	8
25	14
25	2
30	19
25	6
15	13
20	9
15	9
20	4
15	8
30	3
30	46
30	17
30	3
30	9
40	15
20	14
25	6
20	14
25	12
20	6
20	13
40	2
25	46
20	98
25	11
15	26
30	7
30	5
15	15
15	3
15	2
50	10
30	12
15	21
40	11
30	14
20	4
25	3
35	3
35	7
40	8
50	11
40	5
50	5
35	3
15	8
25	2
20	7
20	11
55	15
50	7
15	2
45	6
25	5
35	4
15	13
30	7
20	9
35	6
35	8
20	8
20	5
45	9
25	3
20	4
20	2
20	37
30	19
15	5
25	6
20	8
30	17
15	10
20	9
15	56
15	7
40	9
10	5
50	11
15	21
25	35
15	10
25	26
15	2
15	12
15	5
20	6
25	6
25	2
30	16
50	6
25	5
55	13
30	12
25	11
30	36
20	15
15	5
25	16
20	13
40	10
30	33
30	8
25	15
15	16
35	16
15	7
10	7
20	4
35	28
70	7
25	12
20	10
40	10
15	4
40	5
35	2
25	8
35	2
30	8
50	4
25	16
35	2
50	9
50	19
25	19
55	9
30	15
25	9
40	4
15	7
25	4
20	17
60	20
40	2
25	4
30	3
50	12
55	4
20	25
45	2
35	7
20	2
30	6
45	10
45	8
25	35
15	13
40	50
30	12
30	42
15	23
25	6
15	7
45	11
35	56
20	10
15	3
15	8
20	13
20	31
35	14
30	4
50	18
15	41
30	31
30	13
35	27
15	4
20	10
20	3
25	17
30	4
40	32
30	13
45	3
15	3
20	3
10	11
20	4
15	12
20	5
35	9
40	13
35	3
15	5
20	9
15	2
30	9
15	14
20	26
15	8
25	13
20	12
20	9
35	3
35	3
20	10
20	14
20	12
30	48
70	7
40	15
30	19
15	5
20	3
30	19
30	20
15	18
25	17
30	2
10	20
20	7
35	26
15	14
15	25
20	10
25	7
55	5
45	10
15	4
20	4
40	2
15	4
25	58
30	16
30	55
30	13
30	17
55	24
10	6
15	22
20	27
10	20
20	14
20	40
30	14
20	7
25	12
25	7
20	3
15	6
20	7
60	6
30	3
15	11
20	6
30	9
15	7
20	4
25	34
15	26
15	14
20	6
15	23
30	37
40	9
40	12
50	9
15	3
20	3
45	3
30	6
30	23
50	15
30	7
45	8
35	5
30	40
25	41
20	6
35	3
25	4
15	5
20	10
25	10
25	19
20	7
25	6
50	7
25	3
20	3
25	41
40	10
15	10
25	4
45	4
35	24
10	9
55	31
10	5
15	16
25	10
75	8
15	13
25	3
20	4
35	5
20	3
25	4
15	17
30	8
20	5
20	4
25	12
10	3
30	11
20	29
15	19
15	10
15	8
20	7
20	7
30	4
20	6
30	5
45	9
25	22
25	16
15	21
40	29
15	11
15	6
15	5
20	5
15	6
20	7
10	6
35	5
40	2
35	16
25	13
35	8
25	3
15	18
15	4
25	3
15	11
30	23
55	24
65	10
45	8
20	19
35	17
40	8
30	5
20	21
30	4
15	14
55	33
15	15
15	6
30	18
15	18
20	10
40	73
20	10
15	9
15	6
50	2
20	6
10	4
20	3
15	35
45	17
15	6
25	4
15	2
20	10
20	3
10	12
25	9
40	2
30	46
25	6
20	33
20	5
20	3
20	25
20	10
35	10
30	10
30	2
25	4
15	3
30	5
45	41
15	9
40	5
15	6
20	7
20	6
25	10
25	8
10	8
25	7
10	6
40	7
25	47
25	12
15	10
15	8
10	6
20	5
30	2
10	6
15	4
15	6
35	6
20	4
15	10
30	13
20	2
25	2
30	8
20	7
15	19
30	19
40	16
25	11
20	18
25	3
20	8
35	5
25	15
30	7
25	11
20	7
25	21
20	7
30	19
20	19
15	8
25	12
20	13
20	26
60	4
30	2
55	3
40	45
30	15
25	4
15	13
55	4
70	7
20	11
25	6
35	22
30	6
20	3
15	5
30	3
15	10
15	11
30	15
20	10
25	29
30	8
30	3
40	6
35	7
25	22
10	12
25	5
20	3
35	11
25	8
25	4
35	13
15	8
15	2
45	3
15	4
15	16
25	16
20	11
30	17
25	25
40	7
15	6
40	3
45	3
20	7
10	21
15	3
35	10
35	3
20	38
10	42
20	5
40	6
25	5
30	18
20	5
25	5
40	7
20	3
25	13
15	13
15	8
15	17
10	3
45	4
55	2
25	11
35	13
40	19
20	16
10	6
25	28
40	2
20	5
20	18
15	8
20	8
30	2
35	9
30	2
20	15
20	7
25	17
65	3
20	5
30	10
40	7
40	2
25	46
20	7
25	9
15	7
20	2
40	12
15	8
35	11
40	9
30	6
40	5
15	14
25	3
20	4
15	11
20	10
20	2
20	30
25	38
40	21
40	25
20	22
50	8
20	12
30	30
25	9
15	8
25	25
10	8
30	34
10	14
15	2
20	4
15	5
15	5
25	31
15	21
30	13
50	12
10	8
15	18
30	4
10	15
15	4
20	11
30	11
15	11
30	23
20	4
25	10
15	6
10	12
25	15
20	2
15	26
30	27
15	18
15	30
20	6
30	8
10	4
25	6
25	60
20	14
25	2
20	18
25	12
15	9
15	3
75	4
15	14
30	16
20	2
15	21
15	10
10	23
15	27
15	17
35	6
40	2
40	5
25	12
35	5
35	12
20	6
20	3
15	16
45	16
25	10
15	6
25	26
10	9
15	6
25	22
15	3
30	4
10	12
25	23
45	2
30	7
25	3
30	37
20	14
20	2
40	2
20	7
20	13
20	26
30	2
75	5
30	9
20	2
35	30
20	25
30	28
25	16
20	7
20	2
40	4
40	15
25	2
20	4
15	5
30	30
20	14
20	4
25	4
20	10
15	10
20	19
15	23
25	14
20	6
10	16
30	2
20	9
10	12
15	7
10	37
20	6
25	11
15	14
20	6
30	9
25	7
15	3
15	2
20	6
20	3
40	4
40	43
30	18
45	44
20	6
15	9
50	4
35	10
20	21
45	17
15	3
25	15
25	3
25	18
15	16
15	9
15	3
15	15
15	7
15	3
25	5
20	7
15	6
35	17
30	47
20	3
10	3
15	4
55	6
40	7
15	6
20	31
10	5
15	23
20	12
40	3
20	13
25	4
30	3
10	12
10	4
20	2
20	2
25	7
35	9
35	6
30	6
20	18
25	15
20	4
50	12
30	2
30	15
25	10
25	9
40	23
25	3
10	10
15	18
10	31
25	6
30	7
35	3
10	10
10	21
30	5
35	3
30	10
30	11
35	4
25	47
10	5
45	8
40	54
20	14
25	8
25	7
45	9
35	8
35	5
30	24
20	3
15	8
50	7
30	5
40	10
15	9
25	5
25	3
45	35
20	9
25	3
30	5
40	57
20	6
30	10
15	18
25	30
55	3
50	7
15	23
20	36
40	40
25	33
20	19
30	4
15	7
35	7
35	5
30	5
30	6
25	3
15	10
20	24
40	16
30	4
25	8
20	16
15	8
25	16
15	14
15	17
10	12
20	6
20	6
30	29
50	44
25	8
15	53
50	7
30	3
35	7
45	4
20	6
10	5
25	15
25	27
35	5
20	8
40	10
15	6
60	6
20	13
20	17
30	12
30	5
35	13
15	11
10	11
30	6
25	7
25	6
20	9
20	26
20	4
25	10
20	19
15	6
15	5
40	2
15	4
15	18
45	23
30	12
30	24
20	6
20	4
25	16
20	10
35	7
15	5
40	18
20	6
15	4
15	27
35	21
25	5
15	3
10	13
20	6
25	12
15	15
30	8
15	5
15	12
30	11
35	2
45	5
30	60
35	9
15	8
20	5
40	13
30	55
40	8
45	60
35	40
25	42
25	5
35	31
15	7
20	3
25	19
20	3
30	12
20	4
15	12
20	6
25	16
30	33
35	3
20	17
15	5
15	3
35	13
30	6
30	4
40	13
25	13
35	10
15	10
15	5
20	24
15	19
20	7
15	5
45	63
20	64
40	65
30	22
25	6
20	2
35	3
25	9
30	21
30	4
35	4
25	16
25	4
25	11
20	6
20	8
25	5
15	3
30	7
20	10
25	6
30	8
10	16
30	5
15	22
20	11
30	5
30	3
30	7
40	39
10	10
15	79
45	32
15	25
20	11
15	2
20	29
20	9
40	20
15	8
15	10
15	39
15	7
40	12
35	87
35	11
15	4
15	23
25	79
35	7
30	13
10	8
20	14
30	6
25	10
40	5
25	5
25	3
20	8
25	73
10	8
40	24
20	8
50	18
45	7
20	16
25	8
35	3
25	9
10	27
45	17
25	8
30	5
15	2
20	7
15	25
15	6
25	19
15	8
25	4
35	20
50	7
50	7
25	9
15	2
15	2
10	9
65	3
15	39
20	7
20	5
15	28
25	19
30	6
40	8
25	19
20	5
45	5
15	20
25	20
35	7
10	7
30	3
40	10
25	10
20	27
35	4
10	26
20	2
20	7
20	21
40	17
60	12
20	36
20	11
40	17
25	8
20	15
15	26
45	21
30	8
25	5
25	6
15	4
25	15
25	5
20	32
20	9
30	2
30	11
15	8
25	7
15	38
10	11
20	4
10	4
15	2
25	4
15	11
20	10
15	12
25	10
15	18
15	2
15	6
30	25
35	7
50	6
30	27
15	17
10	12
20	7
25	15
40	6
55	9
30	36
10	9
25	3
65	6
30	4
15	18
70	17
25	27
25	3
15	3
15	7
45	3
15	2
15	3
25	11
40	11
20	6
30	4
25	12
15	8
50	13
30	20
25	6
25	22
15	18
30	14
20	6
50	45
25	14
20	2
35	4
30	7
20	37
35	22
25	8
15	32
40	4
25	7
30	21
10	6
30	4
10	5
20	4
25	5
40	16
20	17
20	12
25	10
15	4
10	11
30	8
25	7
40	3
30	9
20	24
25	9
10	9
50	7
45	10
35	6
30	58
25	63
30	3
30	25
15	15
30	12
15	15
20	29
20	46
25	12
25	9
15	16
20	19
20	5
15	8
20	7
20	4
15	5
15	2
15	4
15	6
15	5
25	3
35	5
25	15
30	28
15	4
15	17
30	5
20	15
30	3
15	10
20	8
50	2
40	3
45	11
20	3
20	40
65	46
10	5
25	18
15	18
25	10
20	3
15	8
40	10
15	13
15	9
20	9
35	11
30	19
15	11
30	21
35	19
25	7
25	6
30	16
20	7
30	15
30	4
30	15
15	8
35	47
25	20
30	9
30	4
15	2
15	38
25	10
15	10
25	22
25	20
25	18
15	27
30	7
40	32
25	3
40	22
20	34
15	12
15	8
45	14
15	26
15	36
10	14
20	3
40	2
15	2
10	11
25	14
25	22
20	5
15	12
35	7
15	29
20	6
15	44
20	11
15	13
20	22
25	18
45	15
60	25
20	6
20	7
50	25
15	9
20	13
20	4
30	2
35	3
20	8
30	2
55	4
15	4
15	29
20	19
10	20
50	25
25	20
30	5
35	20
20	13
20	37
15	10
50	4
20	39
50	4
25	64
10	23
40	5
10	10
25	16
30	22
20	14
35	13
40	33
50	26
70	66
40	16
20	7
25	4
15	4
25	15
20	29
25	5
20	4
20	7
25	12
45	29
20	8
25	11
25	4
15	3
15	8
30	2
40	3
25	6
35	7
35	15
25	18
20	3
50	5
15	7
35	5
20	2
30	29
15	14
30	21
30	6
15	24
35	8
20	7
15	2
40	14
15	6
20	3
25	28
40	9
35	71
25	22
25	31
50	17
20	11
35	7
25	11
25	11
20	5
25	3
50	4
25	6
10	9
15	5
20	9
15	17
20	34
20	20
25	12
20	8
15	33
15	3
20	14
40	17
45	18
15	2
10	11
10	6
35	8
30	3
20	9
15	2
30	3
70	21
25	4
10	41
25	13
15	32
45	20
40	24
15	26
25	14
35	2
10	5
25	6
35	3
10	4
10	4
25	8
15	9
25	3
15	8
15	12
25	4
30	8
10	4
30	18
15	5
15	7
55	5
35	11
20	14
25	6
35	5
35	13
45	14
20	5
25	15
35	18
45	17
30	23
20	47
15	11
30	38
15	6
30	10
25	6
35	9
45	17
15	6
65	3
15	11
15	9
15	5
20	6
25	5
45	3
30	22
40	4
25	11
15	9
30	3
40	4
10	5
25	2
35	3
20	24
15	2
20	12
25	8
10	7
25	12
10	19
15	6
20	17
10	8
50	7
20	6
30	2
45	5
35	8
40	15
30	23
15	2
30	10
15	2
35	6
20	17
20	17
20	2
15	6
25	11
35	7
25	5
60	17
40	9
15	3
35	8
20	4
30	17
20	2
15	3
25	5
20	10
30	15
30	15
15	5
30	4
20	3
20	12
25	18
20	4
10	5
15	4
45	2
35	53
15	13
30	3
25	6
20	6
20	6
20	7
25	6
25	7
20	55
35	60
15	21
15	19
25	43
30	30
25	23
25	42
40	24
25	3
20	7
25	6
25	11
35	6
25	29
40	4
25	2
50	3
15	2
25	14
30	8
15	9
20	7
20	7
20	9
25	5
40	2
20	6
25	6
25	4
25	7
50	5
45	2
20	8
20	24
30	9
15	14
35	6
20	12
15	6
15	6
15	5
30	43
25	6
20	10
30	6
20	5
20	5
30	5
35	46
35	3
70	12
15	14
40	2
45	12
10	6
20	16
35	34
25	35
40	23
20	10
40	8
25	10
20	7
20	4
50	4
10	2
20	2
35	24
25	2
20	3
25	7
40	4
20	6
25	13
25	4
25	7
50	11
15	7
40	2
40	8
15	2
55	6
15	3
25	7
40	4
20	12
25	4
15	4
35	13
25	10
[truncated: 98,001 more rows]

## Sheet: Fig.2F
context	R1	R2
CAG	3	7
CTC	1	3
CTG	1	1
CAA	1	1
CTG	3	4
CCC	5	6
CTC	1	2
CCT	1	1
CTG	1	1
CCT	1	1
CAC	1	1
CTG	1	1
CCT	1	1
CCA	1	1
CAT	1	2
CAA	1	1
CTG	1	4
CAC	3	4
CAG	2	1
CAT	8	1
CCC	1	1
CAC	2	6
CTC	1	2
CCA	1	1
CAG	1	3
CAA	4	1
CAT	3	2
CCC	1	2
CAA	1	3
CAT	3	3
CTG	8	22
CCC	1	1
CAA	16	13
CAT	1	1
CCA	2	5
CAT	1	1
CAC	4	1
CTG	4	5
CAG	1	1
CAC	1	3
CAG	4	1
CTT	1	4
CTG	1	2
CAT	6	4
CCA	1	4
CTC	1	1
CAT	6	9
CTG	2	3
CAT	1	3
CAT	1	1
CAT	1	4
CAG	2	2
CAG	2	3
CTG	3	1
CTG	2	2
CAC	3	2
CTG	1	1
CAT	25	23
CAA	1	1
CTC	4	1
CTG	1	3
CCT	7	11
CAC	2	2
CAT	2	2
CAG	1	1
CAC	2	1
CCA	3	1
CAG	11	7
CAT	11	2
CCT	1	1
CAA	6	4
CAA	5	4
CTG	10	6
CAG	5	2
CCT	1	1
CTC	3	2
CAC	2	3
CAA	1	1
CTA	3	2
CAC	1	1
CAT	2	3
CAG	1	1
CTT	3	2
CAG	1	3
CAA	10	2
CAC	3	1
CCT	1	1
CTT	1	2
CAC	1	1
CCC	3	1
CTA	3	2
CTC	3	3
CAT	1	1
CTG	1	3
CCA	2	1
CAT	15	25
CCT	1	1
CTC	2	1
CTC	3	2
CAC	16	14
CAT	7	6
CTA	1	2
CTC	2	3
CAG	6	3
CAT	1	1
CAT	1	2
CTG	1	3
CTC	2	2
CTC	5	1
CCT	1	1
CTG	6	1
CAG	2	7
CTG	7	3
CTC	4	11
CTC	2	3
CAG	1	1
CAG	2	1
CTG	2	1
CAT	8	1
CCA	1	1
CTG	1	2
CAG	1	1
CAG	2	1
CAG	3	2
CTG	5	4
CAG	5	3
CTA	1	2
CAA	1	1
CAA	3	20
CAT	13	8
CTC	3	1
CTC	1	1
CCT	1	1
CAG	1	3
CAC	7	7
CCC	1	1
CCT	3	2
CCT	3	3
CTG	7	9
CTG	2	4
CCA	1	1
CTC	2	3
CAG	2	1
CAG	7	4
CCC	1	2
CCT	4	1
CAC	4	1
CAG	3	2
CTG	1	3
CTC	4	10
CAG	2	4
CTA	3	1
CAA	8	7
CCA	1	4
CAT	2	2
CAT	20	18
CTG	5	7
CTG	1	4
CTG	1	1
CTG	9	6
CTC	2	1
CAC	5	8
CTC	2	1
CTC	1	3
CAT	1	2
CCA	3	3
CAA	10	5
CTG	3	5
CAG	1	2
CTG	3	2
CTC	1	1
CAT	1	1
CTA	4	5
CTC	2	5
CCA	5	3
CCC	2	2
CTT	2	5
CTC	1	1
CAG	4	13
CCA	3	1
CTG	7	15
CAC	1	1
CAT	18	4
CCA	1	1
CTG	3	1
CAT	4	3
CAT	1	1
CTC	1	2
CAT	7	7
CCT	3	2
CTG	4	2
CTT	6	3
CAG	1	1
CAT	3	2
CAC	1	1
CAA	1	7
CCC	1	1
CCT	3	3
CAG	1	1
CTG	1	1
CCA	2	1
CTG	2	1
CAG	2	1
CCA	1	1
CTG	1	1
CCA	1	2
CTA	3	1
CAG	1	1
CAT	1	4
CAC	1	1
CAT	4	1
CAG	3	3
CTG	3	2
CTG	8	3
CAG	1	4
CCC	2	1
CAC	4	10
CAA	4	11
CTT	4	6
CAC	1	3
CTC	13	6
CAG	1	1
CCC	8	2
CTC	5	2
CAG	3	6
CTC	2	1
CAC	1	1
CAT	1	4
CTC	2	2
CAC	2	4
CAT	3	7
CAT	3	2
CCA	5	3
CCT	3	2
CTG	12	10
CTC	1	1
CAG	2	1
CAT	7	1
CCT	2	2
CAT	2	1
CTG	2	1
CTA	1	4
CTT	6	2
CCC	1	2
CAA	2	1
CTT	1	2
CAC	1	1
CAG	22	27
CTC	2	4
CCT	1	1
CTA	1	2
CTG	1	2
CAG	2	1
CAT	4	2
CAA	1	1
CAA	1	1
CAG	1	1
CAG	1	1
CAG	2	1
CCT	3	1
CCC	1	1
CAT	1	4
CCT	1	3
CTG	1	1
CAA	1	1
CCA	2	2
CAG	1	1
CTG	3	3
CCT	6	4
CAT	4	4
CAG	3	1
CCC	1	3
CCA	7	5
CAG	1	1
CCC	1	1
CCC	1	1
CAT	2	3
CAA	1	1
CTC	1	1
CAC	2	1
CAT	5	5
CCA	3	1
CAC	1	1
CAG	1	4
CTG	3	3
CTG	1	1
CTG	3	1
CTG	1	7
CTC	3	3
CAG	5	3
CTT	2	1
CAG	1	1
CTC	1	2
CAC	3	1
CTC	1	1
CAG	10	26
CTT	2	4
CAA	1	2
CTC	1	1
CTG	2	1
CCA	1	1
CTG	3	1
CAG	2	1
CTG	2	11
CCC	4	2
CTG	1	1
CAG	5	6
CTG	2	1
CAG	2	2
CAT	8	3
CAC	1	4
CAT	2	4
CAT	1	3
CTC	1	1
CAT	1	1
CTC	1	1
CAG	1	1
CTG	2	1
CTT	2	3
CCT	2	3
CAT	2	2
CCT	4	1
CAT	1	3
CAC	6	3
CCC	1	2
CAT	1	4
CAC	1	1
CTG	3	1
CAA	1	2
CTT	1	1
CTG	1	1
CAC	4	5
CTT	1	1
CTG	1	3
CAG	1	1
CAT	1	1
CTC	5	2
CAC	1	6
CTC	1	1
CTG	1	2
CTC	1	1
CAC	1	1
CAC	4	6
CCA	2	3
CCT	2	2
CTC	7	10
CCA	1	4
CAC	1	2
CAG	1	1
CTC	2	2
CTG	1	1
CAG	1	2
CAA	2	1
CAA	2	1
CTA	4	3
CAG	4	8
CAG	1	2
CAG	1	3
CTT	1	2
CTC	1	1
CAT	6	1
CAC	3	2
CAC	1	2
CAG	1	1
CCT	1	1
CTG	2	2
CAG	1	2
CTC	4	6
CTA	3	3
CTT	7	3
CTG	1	1
CAT	1	1
CAG	2	2
CCA	1	1
CCC	1	1
CTA	2	1
CAC	1	5
CAG	1	3
CAG	1	1
CAA	10	17
CAC	1	1
CAA	2	1
CAG	1	1
CAC	1	2
CTG	4	5
CCA	1	1
CTG	3	3
CAT	2	2
CAT	4	2
CTG	1	1
CCC	2	3
CAC	1	2
CTG	1	1
CAG	5	11
CAG	1	2
CAG	3	2
CTC	2	2
CAG	1	1
CAC	1	2
CTC	4	1
CAA	1	2
CTC	3	1
CAT	1	2
CAG	2	1
CAT	3	1
CAG	3	1
CTC	4	9
CTG	2	1
CTT	1	2
CTG	3	10
CCC	1	1
CTG	3	9
CTC	1	1
CTT	1	2
CAG	2	1
CAT	7	2
CAA	1	1
CTG	4	1
CCA	1	1
CTC	1	1
CAG	3	1
CAT	2	2
CCT	1	1
CAC	1	2
CCA	1	1
CTT	3	2
CTC	3	2
CAG	4	9
CTC	1	3
CAG	5	1
CAG	1	1
CCA	2	1
CTG	2	1
CTA	5	1
CCT	1	2
CTG	3	2
CAT	1	1
CTC	1	3
CAC	1	3
CAC	2	1
CAT	3	1
CCT	6	14
CAC	2	2
CTC	4	2
CAA	1	1
CCA	1	1
CCC	1	2
CCC	1	3
CCC	1	1
CTT	7	2
CAG	1	2
CCT	3	1
CAG	6	3
CAG	3	1
CAG	3	1
CCC	1	2
CAG	2	1
CAC	3	2
CAT	1	1
CAT	1	1
CTG	2	1
CTG	1	1
CAT	2	2
CCT	2	1
CCC	6	8
CTG	9	2
CCC	2	1
CTC	2	3
CCA	2	1
CAT	4	5
CAT	1	3
CAG	1	1
CAA	1	2
CAG	1	1
CCT	1	1
CAG	1	1
CAG	2	2
CAG	1	1
CCT	2	2
CAA	1	1
CAT	6	2
CTC	1	1
CTA	1	2
CCT	1	1
CTG	5	3
CAG	18	16
CAT	6	4
CTC	2	5
CCT	7	12
CTA	1	2
CAG	1	1
CCC	1	1
CCA	8	6
CAA	11	4
CTT	1	3
CCT	3	3
CAG	1	1
CAG	1	1
CAG	6	3
CTG	2	1
CAC	1	1
CAA	1	2
CTG	1	5
CAC	5	6
CCC	2	4
CAG	3	4
CAG	4	1
CAG	1	1
CAG	1	3
CAG	1	2
CAA	5	2
CTG	1	1
CAG	1	1
CTG	3	1
CCA	6	14
CAG	1	6
CTC	1	6
CCA	6	1
CAG	5	2
CAC	2	1
CCA	1	3
CAC	7	4
CAA	2	1
CTA	1	7
CAG	5	3
CAT	2	1
CAC	1	1
CAC	3	2
CAG	1	2
CCC	3	3
CAG	6	3
CTT	3	4
CTC	3	1
CTG	3	4
CTG	3	4
CCT	1	2
CCC	1	1
CCC	4	1
CTG	1	2
CCA	3	4
CAG	20	16
CAA	9	4
CTG	5	1
CAC	3	3
CCA	1	2
CAA	1	2
CTC	3	1
CAC	3	1
CAA	1	1
CTA	4	3
CAT	1	1
CTC	7	3
CTC	1	2
CTA	1	4
CTG	6	3
CAG	1	1
CTG	3	3
CAT	4	3
CTC	5	7
CCT	1	1
CCT	1	2
CTT	39	29
CTG	7	3
CTT	1	2
CTT	1	1
CTT	3	1
CCA	1	5
CTG	1	2
CAT	1	4
CTA	13	12
CAC	2	2
CAG	1	1
CAG	1	3
CAC	1	1
CTG	1	1
CAC	3	1
CTG	1	2
CAT	2	6
CAG	6	9
CTC	2	2
CTC	2	3
CTG	4	2
CTG	1	1
CTC	1	1
CTG	1	2
CAG	1	2
CTG	1	1
CAA	2	2
CTG	1	4
CAG	4	2
CAG	1	3
CTA	8	9
CAC	3	5
CAC	3	2
CAC	1	1
CTG	2	1
CTG	1	5
CTA	1	2
CAC	2	4
CAC	2	1
CCT	5	5
CTC	7	3
CCA	6	2
CAC	1	3
CAC	1	1
CTT	2	1
CAG	4	6
CAG	2	3
CTT	1	1
CCC	7	4
CCC	1	2
CCC	8	7
CCT	1	1
CTC	2	1
CCA	1	2
CAG	3	3
CTG	9	4
CAG	4	1
CCT	2	2
CTG	2	1
CTC	1	1
CCT	1	1
CAT	1	1
CAG	1	1
CAG	14	8
CAC	1	1
CCT	6	1
CTG	1	1
CAG	1	1
CCA	10	4
CTC	1	2
CAT	17	5
CTC	1	2
CAC	1	1
CTT	2	1
CTC	12	4
CAC	3	3
CTT	4	5
CAA	4	3
CCA	1	2
CTC	1	2
CAG	1	1
CCC	1	1
CCT	1	3
CTG	6	8
CCC	1	1
CAT	5	3
CAC	6	9
CCA	2	1
CTC	3	9
CAA	4	5
CAA	1	1
CAA	6	2
CCA	1	1
CAG	11	2
CTC	2	1
CAA	4	4
CCC	1	2
CTG	2	1
CAG	3	1
CAT	3	1
CTT	5	1
CTG	1	2
CTA	3	2
CAC	6	1
CCA	5	1
CAC	1	5
CTT	1	2
CCT	1	1
CAC	1	2
CAG	1	1
CAG	1	1
CAG	2	1
CAT	2	3
CTC	7	11
CTG	2	3
CCA	1	1
CAC	1	1
CAG	2	2
CTC	2	3
CAG	1	1
CTC	3	2
CTC	6	4
CAA	1	3
CAG	24	16
CTC	2	1
CAA	18	8
CAG	3	1
CAG	1	2
CAA	1	3
CAA	4	1
CAT	1	2
CTC	2	1
CAG	1	2
CAA	2	2
CTT	2	6
CAG	3	3
CTC	2	2
CAG	1	1
CTA	13	5
CCT	4	2
CCA	13	8
CTC	2	7
CCA	2	4
CAA	4	10
CCT	2	1
CCA	4	3
CAG	6	6
CTG	2	2
CAA	1	1
CAG	2	1
CCA	2	1
CAG	5	1
CTC	3	2
CAG	1	3
CAG	1	2
CTG	1	1
CCA	1	2
CAG	1	1
CAG	2	3
CCT	3	2
CTT	2	2
CTC	7	3
CCC	2	2
CAG	3	3
CCA	2	7
CTC	1	1
CCT	1	2
CAT	2	1
CAG	7	4
CTG	1	1
CCA	1	1
CTT	2	3
CCC	3	3
CCC	3	1
CTG	1	2
CAC	1	3
CTG	2	4
CCA	1	2
CAT	11	8
CAT	3	1
CAG	2	5
CCA	1	4
CAC	7	10
CTC	3	3
CAG	3	1
CAC	2	2
CAG	4	4
CTT	2	1
CTG	5	3
CAG	6	5
CAG	5	3
CTC	5	1
CTT	2	1
CTG	1	1
CAC	6	3
CAG	2	1
CAC	2	4
CAC	1	2
CAG	13	7
CTG	9	4
CCT	2	1
CAG	2	3
CAT	2	1
CAT	2	2
CAC	2	3
CCC	2	1
CCC	1	1
CTG	1	1
CTG	2	4
CAT	3	2
CAA	4	3
CTT	1	2
CTA	1	1
CAT	6	4
CAA	1	2
CCC	1	3
CTG	5	4
CTC	3	1
CTC	1	2
CAT	1	6
CAT	4	8
CCA	2	2
CAG	4	1
CTG	1	5
CAC	1	2
CAT	1	1
CAG	1	2
CAG	1	2
CAT	1	1
CAA	3	5
CAA	5	8
CAG	3	5
CTG	5	2
CTG	1	3
CAT	4	2
CAG	1	3
CAT	10	13
CCA	5	2
CTC	1	1
CTG	1	2
CAT	1	5
CTC	1	1
CTA	1	1
CAT	1	1
CTG	1	1
CAG	1	1
CAG	2	2
CAC	1	1
CTC	2	2
CTG	1	1
CAG	1	1
CAT	2	2
CTT	2	4
CAC	2	5
CCA	2	2
CCA	2	1
CAT	1	2
CAG	1	1
CTG	2	1
CTG	1	1
CAA	2	2
CAC	4	11
CTC	2	8
CAT	10	8
CAA	11	8
CTG	1	1
CAG	7	1
CAC	2	1
CAT	22	20
CCA	5	4
CCC	6	3
CTG	4	1
CAG	3	4
CTC	4	7
CAT	3	1
CTG	1	1
CTG	2	1
CTC	6	4
CTG	2	1
CAG	3	1
CAG	12	2
CTC	18	11
CTG	2	3
CTC	1	1
CTC	1	1
CAG	9	11
CAG	1	2
CAT	4	3
CTG	6	2
CCC	5	2
CTG	4	3
CTC	2	1
CAT	1	1
CTG	4	1
CAT	4	6
CTG	3	4
CCT	4	4
CTG	1	4
CAG	9	6
CTC	2	2
CTT	2	2
CAT	1	1
CTC	7	7
CCC	4	4
CAG	2	6
CAT	2	1
CTG	1	2
CAG	3	3
CAG	4	1
CAT	1	2
CAT	4	1
CTA	1	2
CTA	3	7
CAG	2	1
CAT	4	1
CTT	1	1
CTT	2	2
CAG	1	1
CTG	3	3
CTG	1	1
CTC	1	2
CAT	1	4
CAG	10	7
CCA	4	7
CAC	3	2
CTC	1	1
CAA	3	2
CAT	1	1
CTG	1	1
CAC	2	1
CCC	3	1
CAG	2	2
CTG	2	3
CAA	1	1
CAC	1	1
CAG	2	2
CAA	4	4
CTC	1	1
CAC	1	1
CAG	1	2
CCC	1	1
CTC	1	1
CAG	1	1
CTC	4	2
CAT	1	1
CAT	2	1
CAC	3	4
CTG	1	3
CCA	4	3
CTC	19	7
CTC	1	1
CTA	3	1
CTG	11	11
CTA	1	3
CAC	1	1
CAA	1	3
CTC	1	2
CCA	1	1
CAT	8	8
CCA	1	1
CAG	1	1
CTG	2	2
CAG	1	1
CTT	1	2
CAG	2	5
CAT	4	2
CCC	1	1
CCA	4	4
CAC	8	6
CTG	2	1
CCT	1	2
CAT	2	2
CAC	1	2
CCT	2	2
CAG	1	1
CAT	2	3
CTA	1	1
CAG	1	1
CAC	1	1
CAC	1	1
CCA	1	1
CTT	1	3
CTG	1	4
CAG	11	1
CCT	7	4
CAG	4	3
CAG	1	4
CAT	1	1
CTA	2	2
CTA	1	2
CCA	3	1
CAA	12	3
CAT	1	1
CAG	8	1
CAG	2	1
CAT	1	1
CAG	1	3
CTG	1	1
CAT	1	1
CAC	1	3
CCA	1	2
CAT	4	1
CTA	2	2
CAT	1	1
CAT	1	1
CTC	4	5
CAG	1	1
CTC	17	5
CAT	1	3
CTC	1	1
CCA	2	1
CCC	3	3
CTA	1	1
CAT	1	1
CTT	3	3
CTC	4	8
CCA	1	1
CAT	2	2
CTC	1	1
CCT	7	1
CAT	4	2
CCA	2	1
CAA	2	1
CTG	1	4
CCA	3	1
CAC	1	1
CAA	2	1
CCA	1	1
CAA	4	1
CCC	2	2
CTT	1	1
CTG	2	2
CCC	2	1
CAA	1	2
CTA	3	1
CAT	1	3
CTT	3	3
CCC	1	5
CAG	3	2
CAC	1	1
CTC	1	1
CAG	3	1
CAG	5	4
CAG	11	26
CAG	1	1
CTT	1	1
CTC	1	1
CTC	1	5
CTA	1	1
CTG	3	1
CTC	1	2
CTG	3	3
CCT	1	2
CTA	1	2
CAC	1	1
CTT	1	2
CTG	3	1
CTG	2	2
CAC	1	1
CCT	6	34
CTG	2	1
CAT	1	1
CAG	1	2
CCA	1	1
CAC	1	2
CAG	3	1
CAA	3	1
CCA	1	1
CAG	1	1
CTG	4	3
CCA	1	1
CAA	2	4
CAG	3	1
CTT	1	1
CAT	3	2
CAT	5	4
CAG	8	3
CTC	2	2
CAC	2	2
CCA	1	1
CAT	3	4
CAG	5	4
CCA	2	3
CTG	2	3
CCC	3	2
CAG	8	7
CCA	1	1
CTC	1	1
CTG	1	1
CAG	2	1
CAG	1	1
CAT	3	3
CAT	1	2
CTA	2	3
CAC	1	1
CAC	5	2
CTG	1	3
CAT	1	1
CAC	4	1
CAT	3	6
CAT	2	3
CCA	1	1
CTC	1	3
CAA	4	5
CTT	3	2
CAT	2	4
CAC	2	1
CAA	1	2
CTC	2	2
CAT	2	2
CTG	1	1
CAC	1	2
CTC	1	5
CAG	1	2
CAG	1	1
CAT	2	1
CAT	1	1
CTC	1	1
CAC	3	1
CCA	1	1
CAC	2	3
CTG	4	1
CTC	1	1
CTA	2	1
CTG	1	1
CAT	3	2
CTG	1	1
CAC	1	1
CTA	1	1
CAG	1	1
CAG	1	1
CAC	1	1
CCT	1	1
CAT	1	1
CAG	2	1
CTG	1	2
CTG	1	1
CTT	3	3
CTG	1	1
CTT	2	1
CAT	2	2
CAT	1	2
CAT	1	3
CTG	2	2
CAC	1	2
CAT	3	1
CAA	1	1
CTG	4	2
CAG	1	5
CAG	1	1
CAT	7	5
CTG	2	1
CAG	4	1
CAT	1	3
CAG	1	1
CAT	3	1
CAA	3	1
CTT	8	3
CTC	1	3
CCA	1	1
CAG	1	1
CAG	1	1
CAG	2	1
CAT	6	1
CAG	1	1
CAC	2	2
CTG	1	2
CAG	1	3
CAG	2	1
CTC	2	1
CTC	3	2
CAG	5	3
CTG	1	1
CAG	1	1
CAA	3	1
CCA	1	1
CAT	5	2
CTC	4	1
CAC	1	2
CCT	2	11
CAT	2	5
CAT	2	3
CAT	15	16
CTG	3	3
CTA	2	6
CTA	6	10
CAG	1	2
CAG	2	5
CTG	1	1
CTC	1	2
CTC	3	3
CTC	2	1
CAG	1	1
CAG	6	2
CAT	2	1
CAG	1	1
CAC	4	5
CCA	19	22
CAC	1	1
CAT	1	1
CAC	1	2
CTG	1	1
CAG	4	1
CAG	1	1
CTG	4	3
CAG	1	1
CAA	2	1
CAA	1	3
CAA	2	2
CCA	1	1
CTC	1	1
CTG	9	4
CCT	1	2
CAT	8	7
CTG	1	6
CCA	13	7
CAC	8	1
CCA	1	2
CCT	2	2
CCC	1	2
CAG	5	4
CAT	7	3
CAA	7	2
CAT	2	1
CTA	7	4
CAA	3	1
CAT	1	1
CCT	1	1
CTG	2	1
CAG	4	2
CTC	1	1
CTC	1	1
CTA	2	1
CAG	20	5
CTC	3	1
CCC	1	1
CAG	5	3
CAT	1	1
CAG	2	1
CAT	2	2
CAG	1	1
CTG	1	5
CAG	1	2
CCA	1	1
CTC	3	4
CAT	1	1
CTT	2	2
CAA	1	4
CCA	1	1
CTG	2	1
CAG	3	1
CTC	4	1
CAG	3	1
CTG	2	1
CAA	2	1
CAG	1	1
CAG	8	5
CAG	1	1
CAG	2	5
CAG	1	2
CCA	1	1
CAT	2	1
CAC	2	1
CCT	6	1
CAT	3	2
CAG	1	1
CTG	2	1
CAG	3	2
CAC	2	1
CTA	1	5
CAG	5	3
CTT	8	7
CTT	1	3
CAG	1	1
CTC	3	7
CAT	7	4
CTG	5	6
CAC	8	3
CTG	2	1
CAG	4	5
CTG	2	1
CCT	1	1
CTA	6	7
CCT	1	1
CAC	1	1
CAA	7	10
CAG	4	4
CCC	1	1
CAG	2	2
CTC	1	4
CCA	2	1
CTC	1	2
CTA	2	2
CCC	3	1
CTG	3	5
CAT	1	1
CAA	4	1
CAT	3	1
CCC	1	2
CTA	7	7
CTT	2	8
CAG	1	2
CAG	8	2
CTC	1	1
CTG	1	1
CTC	3	2
CTC	4	1
CAT	2	9
CTG	3	4
CCC	1	1
CTA	2	1
CCA	2	3
CAG	4	4
CAG	10	20
CCA	1	4
CAC	5	1
CTC	1	2
CAA	6	8
CCA	1	1
CCA	1	1
CAA	2	1
CAC	1	2
CTG	3	9
CAG	12	10
CTT	3	1
CAA	1	1
CCA	4	2
CAG	6	1
CTG	1	1
CTG	2	1
CAG	1	1
CCT	2	1
CAG	3	3
CAG	11	3
CTT	1	1
CAT	2	3
CTG	3	3
CTC	3	1
CCA	9	1
CCC	1	1
CCC	1	1
CTC	3	3
CTT	1	1
CCC	1	3
CAA	1	2
CTG	3	1
CAT	5	1
CAT	1	1
CAT	2	1
CAG	2	1
CTC	3	3
CAT	1	5
CCT	2	1
CAG	1	1
CTG	2	1
CTC	4	2
CAT	1	2
CTG	1	1
CAC	5	7
CAT	10	11
CCA	2	2
CAG	2	4
CTC	4	7
CAT	2	1
CAA	4	2
CTG	4	2
CAA	3	4
CAG	2	1
CTG	3	5
CAT	1	1
CAT	1	3
CTA	2	1
CAG	1	1
CAA	2	2
CCA	1	2
CAG	2	2
CAT	4	2
CAG	4	1
CAA	8	4
CTT	1	2
CTG	3	2
CAT	2	4
CAT	4	8
CAG	2	4
CAT	3	2
CTT	4	2
CTC	1	1
CTT	3	2
CCT	2	1
CAG	1	1
CTG	3	1
CTG	1	2
CAT	4	2
CTG	7	3
CCT	6	1
CTT	3	13
CAT	2	1
CAT	1	2
CTG	1	4
CCT	3	1
CTG	2	1
CAT	1	1
CAT	5	2
CAC	1	2
CAT	1	2
CCA	1	1
CAT	2	1
CAA	1	7
CTG	2	6
CCC	1	1
CTG	10	5
CAG	3	2
CAC	5	1
CAC	2	2
CAC	1	7
CAC	11	14
CAA	1	3
CAC	2	3
CCC	2	1
CTA	1	1
CAG	1	1
CTG	1	1
CCC	1	1
CAG	2	1
CAT	2	3
CCA	1	1
CAG	2	1
CCC	1	1
CTA	1	1
CCA	1	1
CAA	1	1
CTG	1	1
CAA	4	1
CTA	2	1
CAC	1	1
CAG	1	2
CTC	1	2
CAC	1	1
CCA	1	1
CAT	1	2
CAG	1	2
CAG	2	2
CAG	1	1
CAG	1	1
CCA	1	1
CCT	2	2
CTC	1	1
CAC	2	1
CAC	1	1
CTC	1	1
CAC	2	1
CCA	2	1
CTG	1	1
CTG	1	1
CAG	1	3
CCA	1	1
CTC	1	1
CAC	2	3
CAG	1	1
CAA	2	1
CAA	2	1
CAG	2	1
CTA	1	1
CAT	1	1
CTC	1	1
CTT	2	3
CTG	1	1
CTG	1	2
CCA	1	2
CAT	2	4
CAG	4	1
CTC	1	1
CCA	1	2
CAG	6	8
CAA	1	2
CTC	1	2
CAG	4	1
CCT	4	2
CAT	1	1
CCT	1	2
CTT	3	6
CAG	6	12
CCT	1	2
CTG	6	1
CAG	1	2
CAG	5	1
CTG	1	1
CAG	1	2
CCT	1	1
CTC	1	1
CAC	2	1
CTG	2	8
CAG	2	1
CAG	1	1
CAT	1	1
CAT	2	1
CTG	1	2
CAT	1	1
CAG	8	4
CCA	2	1
CCA	1	1
CAG	1	2
CCC	1	1
CAA	1	1
CCT	2	3
CAG	6	6
CTG	1	1
CAC	1	1
CAC	2	1
CAG	2	1
CAG	1	3
CAG	1	1
CAT	14	12
CAC	1	1
CCA	1	1
CAA	1	1
CAG	3	2
CAG	1	2
CAG	1	2
CAG	2	1
CTG	8	5
CCA	8	2
CAC	14	8
CTC	2	2
CAT	2	4
CTC	1	1
CAC	1	2
CTG	1	4
CCT	2	2
CCC	2	2
CTA	6	3
CAC	1	1
CTT	2	2
CAA	3	6
CTC	6	10
CAT	3	2
CAT	3	7
CTA	3	2
CAG	2	1
CAG	2	1
CTC	1	1
CAA	2	3
CAT	4	7
CAG	1	1
CAG	1	1
CTT	2	4
CAA	1	6
CTG	2	2
CCT	1	2
CAG	5	4
CAT	1	1
CTG	3	4
CCA	1	1
CAT	2	1
CTG	2	3
CAT	1	1
CTG	3	2
CAC	1	2
CTG	1	2
CAG	2	1
CTG	2	2
CTC	1	1
CAC	1	2
CTC	1	1
CTC	1	1
CAC	1	1
CAG	1	1
CTC	1	2
CAT	4	1
CCT	3	1
CTC	5	2
CCT	1	2
CTG	1	1
CAG	1	1
CTG	1	1
CCT	2	1
CAG	1	2
CAG	1	2
CAA	3	14
CTC	4	2
CAT	3	1
CTG	1	2
CAT	2	1
CAT	1	1
CTG	1	1
CAA	1	2
CCC	1	1
CTG	2	1
CAT	1	1
CTT	2	1
CTG	2	1
CAT	1	1
CTG	1	1
CAT	2	3
CAT	2	2
CTT	4	2
CAT	3	3
CTG	2	1
CAC	2	1
CAG	1	3
CCA	1	2
CAT	1	2
CAG	1	1
CTG	1	2
CTA	1	2
CAA	3	2
CCC	4	2
CCT	4	2
CCA	2	1
CAC	2	1
CAC	1	2
CTC	1	1
CAC	5	5
CCC	2	1
CTG	1	1
CAC	5	6
CTG	1	2
CTG	4	3
CCC	3	1
CAG	1	1
CAT	1	2
CTG	1	1
CTG	7	4
CTC	1	5
CTC	5	1
CAG	2	2
CAA	2	2
CAC	4	4
CAG	4	4
CTC	2	3
CAT	1	3
CTG	1	1
CTT	2	1
CTA	2	1
CAA	1	2
CTT	3	3
CAA	3	5
CCC	3	1
CAT	9	6
CCA	1	1
CCC	4	1
CAT	3	2
CAC	4	10
CAG	2	3
CCT	1	2
CTG	3	4
CAT	4	9
CTG	1	6
CAA	4	2
CTC	1	1
CAA	7	3
CTA	3	2
CTG	5	1
CAC	3	1
CAC	2	1
CAG	1	1
CAC	1	1
CAG	1	1
CAC	11	3
CAC	6	8
CTG	1	5
CAC	5	2
CTG	12	8
CTA	4	10
CAA	1	4
CAG	2	5
CCC	1	3
CCA	1	2
CAC	1	4
CAT	10	13
CAT	1	2
CAG	2	1
CCA	1	1
CTG	2	6
CTG	1	2
CAG	9	1
CTG	2	2
CAC	3	1
CTC	3	3
CCT	2	1
CTC	1	1
CAG	3	2
CAA	1	2
CCA	1	1
CCA	2	3
CTA	1	1
CAT	3	1
CCA	1	1
CAT	2	1
CAT	1	5
CAA	1	1
CTT	4	9
CAT	13	4
CTG	1	1
CAT	3	2
CAG	4	3
CTG	1	1
CAG	3	2
CTA	3	1
CAT	1	1
CAG	4	1
CAC	3	4
CTG	1	4
CTA	4	2
CAG	1	3
CCA	3	1
CAG	11	3
CTC	1	2
CTC	1	1
CAC	1	2
CTG	1	1
CAT	1	1
CCT	1	1
CCA	2	1
CTC	2	2
CCT	1	2
CAA	1	1
CTG	1	1
CTC	1	1
CTC	1	1
CAT	1	2
CAG	1	1
CCA	4	1
CAG	2	1
CTG	1	1
CTT	2	2
CAT	8	3
CAT	5	1
CAG	3	2
CAG	4	4
CCT	2	1
CTG	1	1
CTC	1	1
CAG	1	1
CTG	2	1
CAA	5	1
CCC	4	1
CAG	3	1
CAA	1	1
CAT	1	1
CCT	15	8
CTC	6	2
CAG	5	5
CTC	1	4
CAC	1	1
CTC	1	3
CAC	2	1
CTA	1	1
CTC	1	1
CAT	6	5
CTC	7	9
CAG	1	1
CAA	1	2
CTG	3	1
CTC	2	1
CAG	2	1
CCA	1	1
CAC	3	1
CAG	1	1
CTC	3	3
CTA	1	1
CTG	2	1
CAG	2	1
CTC	3	5
CAG	2	4
CCA	1	2
CTC	1	2
CAA	12	10
CAT	6	1
CAA	5	4
CTA	3	2
CAG	2	3
CCT	1	3
CTC	9	23
CTG	1	2
CAC	1	2
CAG	4	2
CTG	2	3
CAG	6	7
CCA	1	2
CAG	3	1
CTG	1	1
CTC	1	1
CAA	6	3
CAG	2	2
CAT	2	1
CAC	1	2
CTC	1	1
CTT	1	2
CAT	4	4
CAC	1	1
CAG	2	1
CCA	1	1
CAA	3	2
CTG	3	1
CAG	3	2
CAC	7	3
CTT	2	2
CTG	2	2
CAG	2	1
CAG	5	1
CTG	5	2
CCT	1	2
CCC	3	4
CCA	6	1
CAT	3	8
CTG	2	2
CAC	6	13
CTC	2	1
CTG	4	1
CAT	3	2
CAT	1	1
CTG	13	14
CAG	5	10
CCA	2	3
CCC	1	3
CTA	5	9
CCC	3	1
CAC	2	1
CTA	3	1
CTC	7	7
CTA	2	1
CTT	2	10
CTG	3	1
CTC	1	2
CAG	5	1
CTG	4	4
CTG	13	11
CTA	3	3
CCT	8	4
CAA	5	1
CTC	4	2
CCC	1	2
CAC	2	2
CTG	1	2
CTC	1	1
CTC	1	1
CAG	1	1
CAG	1	3
CAT	1	2
CAC	4	5
CTG	4	3
CAC	2	1
CAG	2	1
CTC	2	3
CTG	4	2
CAT	6	4
CAA	1	1
CTC	2	2
CAG	1	1
CAC	1	1
CTC	1	1
CTG	3	1
CCA	1	1
CAC	1	1
CTG	1	1
CCT	3	2
CCT	1	1
CTC	1	4
CAG	1	1
CCT	1	1
CAC	2	1
CAG	1	1
CAT	1	1
CTG	1	3
CCT	3	1
CAG	1	3
CCT	1	1
CAA	1	1
CAT	2	2
CAT	2	2
CTG	1	1
CAG	1	3
CAG	1	1
CTA	2	1
CTG	6	3
CCA	2	2
CAT	6	3
CAT	4	3
CTG	2	4
CCA	1	3
CAT	1	4
CTC	1	1
CCA	3	1
CAA	4	4
CAT	3	4
CCC	1	1
CAA	16	7
CTT	1	1
CAG	4	4
CTG	1	1
CAA	6	3
CTT	3	1
CAA	3	2
CAC	2	1
CCA	1	1
CAG	1	3
CAC	1	1
CTC	1	1
CTG	2	3
CAC	1	1
CAT	3	1
CTG	1	1
CCC	4	4
CTC	1	1
CAC	1	1
CAC	3	2
CTT	1	2
CCT	2	3
CTG	2	1
CTC	3	1
CAT	2	1
CTA	1	2
CAT	2	1
CTC	4	4
CAT	2	1
CAC	1	3
CTC	2	1
CAA	2	1
CAG	1	1
CAA	3	2
CCC	1	13
CTG	1	4
CAG	1	1
CCC	1	6
CCT	1	1
CTC	1	1
CAG	2	1
CCC	2	3
CTC	1	9
CTG	4	1
CAG	2	1
CCT	1	1
CAG	2	1
CTG	1	1
CCA	1	1
CAT	3	1
CAC	5	1
CTG	1	2
CTC	1	1
CAT	4	1
CTG	2	7
CAG	3	1
CCT	1	1
CCT	1	1
CTG	5	7
CCA	1	1
CAT	8	9
CAG	5	2
CTC	2	1
CTA	2	10
CCT	7	3
CTG	6	3
CAG	1	4
CAC	1	1
CCA	4	1
CTC	3	1
CTG	7	4
CAC	8	13
CAT	3	1
CAT	6	2
CCC	2	1
CTC	2	1
CTG	1	1
CAC	3	6
CCA	1	1
CCA	2	1
CAC	1	1
CAT	8	5
CAC	2	2
CAC	13	1
CTC	2	4
CAG	3	1
CTT	1	2
CCC	1	1
CTG	3	1
CAG	2	1
CAA	1	1
CTG	1	1
CAG	1	1
CCC	2	2
CTG	2	3
CAC	5	3
CAA	1	3
CAG	2	4
CCC	1	1
CCA	1	1
CAA	5	1
CAT	9	8
CCC	4	3
CTA	2	1
CTG	2	2
CTG	12	4
CTC	2	1
CAG	7	12
CTG	1	1
CCA	3	1
CTT	14	10
CCT	1	1
CTC	1	1
CCT	8	2
CTG	1	3
CTT	2	2
CAA	2	2
CCA	2	1
CTC	1	3
CAG	1	4
CCC	4	1
CTA	2	1
CTC	2	1
CTG	1	1
CAG	3	5
CCT	4	3
CTC	3	4
CAT	1	1
CAC	1	1
CAC	6	1
CAT	1	3
CTG	1	1
CCT	6	6
CCC	1	2
CAA	5	5
CTC	2	1
CAC	1	5
CAT	5	4
CAT	7	6
CAT	6	6
CTG	3	3
CCT	1	1
CAT	4	2
CCT	5	4
CTG	2	1
CAT	2	4
CTA	2	3
CAC	2	1
CAT	1	3
CAA	23	11
CTC	2	3
[truncated: 74,666 more rows]

## Sheet: Fig.2G
chr	seal	coverage
chr19	0.69	0
chr19	9.32	0
chr19	62.86	0
chr19	10.54	0
chr19	4.71	0
chr19	0.77	0
chr19	4.24	0
chr19	0.39	0
chr19	0.76	0
chr19	39.27	0
chr19	139.23	0
chr19	1.52	0
chr19	1.07	0
chr19	0.16	0
chr19	0.31	0
chr19	0.16	0
chr19	13.08	0
chr19	10.07	0
chr19	5.85	0
chr19	8.03	0
chr19	1.23	0
chr19	64.03	0
chr19	8.4	0
chr19	1.15	0
chr19	0.39	0
chr19	0.31	0
chr19	399.66	0
chr19	0.99	0
chr19	2199.98	0
chr19	0.54	0
chr19	0.54	0
chr19	3.34	0
chr19	16.55	0
chr19	25.18	0
chr19	6.36	0
chr19	3.86	0
chr19	14.8	0
chr19	6.22	0
chr19	2.59	0
chr19	1.3	0
chr19	63.31	0
chr19	0.46	0
chr19	0.92	0
chr19	2.59	0
chr19	0.92	0
chr19	0.77	0
chr19	1	0
chr19	0.46	0
chr19	0.16	0
chr19	0.62	0
chr19	3.94	0
chr19	0.69	0
chr19	1.9	0
chr19	0.91	0
chr19	4.18	0
chr19	22.75	0
chr19	35.94	0
chr19	2.36	0
chr19	1.07	0
chr19	17.91	0
chr19	1.83	0
chr19	0.31	0
chr19	0.54	0
chr19	0.46	0
chr19	0.46	0
chr19	6.36	0
chr19	0.16	0
chr19	0.69	0
chr19	410.92	15
chr19	2.21	0
chr19	0.16	0
chr19	482.52	41
chr19	74.3	0
chr19	84	5
chr19	0.31	0
chr19	0.31	0
chr19	8.19	0
chr19	0.69	0
chr19	8.86	0
chr19	0.61	0
chr19	3.63	0
chr19	14.42	1
chr19	9.06	4
chr19	0.77	0
chr19	0.38	0
chr19	3.87	0
chr19	0.31	0
chr19	2.96	0
chr19	0.31	0
chr19	14.04	0
chr19	0.31	0
chr19	7.32	0
chr19	0.31	0
chr19	0.16	0
chr19	0.31	0
chr19	1	0
chr19	0.53	0
chr19	1.75	0
chr19	0.31	0
chr19	0.38	0
chr19	0.54	2
chr19	0.39	0
chr19	0.16	0
chr19	7.11	0
chr19	0.98	1
chr19	0.54	0
chr19	3.86	1
chr19	3.19	3
chr19	0.54	0
chr19	0.16	0
chr19	0.31	0
chr19	0.54	0
chr19	0.46	0
chr19	3.35	0
chr19	1.98	3
chr19	16.09	9
chr19	0.23	0
chr19	0.54	0
chr19	646.36	89
chr19	13.31	2
chr19	3.26	0
chr19	497.4	22
chr19	54.01	0
chr19	10.52	12
chr19	383.24	23
chr19	16.48	2
chr19	1.6	0
chr19	1042.3	130
chr19	2.14	0
chr19	13.32	15
chr19	144.11	18
chr19	34.77	8
chr19	1725.57	699
chr19	24.65	0
chr19	12.71	0
chr19	3.34	0
chr19	30.68	0
chr19	131.18	0
chr19	216.9	41
chr19	45.99	13
chr19	16.24	2
chr19	9.37	18
chr19	1.6	1
chr19	1.22	8
chr19	6.43	39
chr19	0.31	0
chr19	2.65	6
chr19	13.2	14
chr19	3.57	0
chr19	0.31	0
chr19	9	0
chr19	3.73	0
chr19	13.58	0
chr19	26.52	3
chr19	0.46	0
chr19	2.21	0
chr19	1.14	0
chr19	7.8	0
chr19	0.23	0
chr19	4.68	4
chr19	0.38	0
chr19	1.22	1
chr19	3.57	10
chr19	39.3	14
chr19	13.97	3
chr19	13.81	0
chr19	49.05	8
chr19	1.59	4
chr19	84.21	13
chr19	2.21	0
chr19	13.73	0
chr19	1.53	0
chr19	11.63	2
chr19	2.13	1
chr19	38.88	5
chr19	1	1
chr19	80.59	3
chr19	963.43	333
chr19	53.51	25
chr19	412.49	31
chr19	8.15	1
chr19	153.13	18
chr19	0.16	0
chr19	1.74	0
chr19	9.07	0
chr19	1.82	0
chr19	0.31	0
chr19	9.9	2
chr19	7.64	0
chr19	1.91	0
chr19	2.05	0
chr19	5.91	1
chr19	302.29	44
chr19	0.77	0
chr19	1937.06	57
chr19	0.16	0
chr19	1.06	0
chr19	86	49
chr19	7.05	0
chr19	1.15	0
chr19	0.38	0
chr19	0.31	0
chr19	45.24	4
chr19	17.1	0
chr19	0.39	0
chr19	28.47	0
chr19	1.37	0
chr19	0.16	0
chr19	0.31	0
chr19	0.39	0
chr19	5.97	1
chr19	17.14	0
chr19	2.9	0
chr19	6.83	0
chr19	0.91	0
chr19	0.92	0
chr19	0.69	0
chr19	1.37	0
chr19	1.22	0
chr19	0.54	0
chr19	898.91	125
chr19	74.47	6
chr19	89.79	31
chr19	9.59	0
chr19	0.31	0
chr19	1.52	0
chr19	13.13	1
chr19	2.65	2
chr19	2.28	0
chr19	4.93	0
chr19	1	0
chr19	2.29	4
chr19	171.75	46
chr19	1609.2	476
chr19	216.68	104
chr19	164.4	36
chr19	1.22	0
chr19	69.31	10
chr19	837.33	180
chr19	10.57	14
chr19	37.1	16
chr19	91.64	36
chr19	4.01	1
chr19	51.6	22
chr19	110.44	29
chr19	0.53	11
chr19	0.23	0
chr19	0.54	4
chr19	5.77	4
chr19	27.49	11
chr19	23.53	20
chr19	325.54	87
chr19	9.52	8
chr19	55.44	12
chr19	371.71	105
chr19	330.74	31
chr19	134.13	20
chr19	31.05	83
chr19	62.36	31
chr19	1.6	2
chr19	283.39	45
chr19	6.65	2
chr19	1.15	3
chr19	3.93	2
chr19	15.93	18
chr19	5.59	4
chr19	180.7	80
chr19	324.16	119
chr19	986.39	197
chr19	9.99	33
chr19	0.61	2
chr19	9.83	2
chr19	34.56	3
chr19	3.65	7
chr19	398.63	153
chr19	511.96	167
chr19	800.77	637
chr19	0.31	0
chr19	1.98	2
chr19	2.44	18
chr19	0.53	8
chr19	353.47	225
chr19	1144.62	153
chr19	46.78	5
chr19	1898.35	191
chr19	0.99	6
chr19	1467.12	268
chr19	106.03	9
chr19	869.17	86
chr19	8.39	0
chr19	1.6	0
chr19	193.25	21
chr19	181.44	20
chr19	36.98	12
chr19	485.07	80
chr19	20.65	1
chr19	38.6	10
chr19	1199.34	167
chr19	1021.51	168
chr19	1.14	0
chr19	122.78	20
chr19	9.49	2
chr19	58.38	14
chr19	1303.18	272
chr19	2730.55	283
chr19	267.93	51
chr19	796.15	361
chr19	20.2	21
chr19	603.89	87
chr19	0.84	0
chr19	207.89	47
chr19	501.05	56
chr19	7.11	7
chr19	81.88	24
chr19	220.07	57
chr19	37.9	27
chr19	6.64	71
chr19	59.37	12
chr19	46.11	14
chr19	213.27	55
chr19	16.91	8
chr19	74.11	15
chr19	1.06	4
chr19	3.87	10
chr19	5.6	14
chr19	28.54	3
chr19	6.9	9
chr19	107.44	45
chr19	175.53	150
chr19	99.05	20
chr19	1.9	0
chr19	0.92	2
chr19	1.83	0
chr19	48.83	19
chr19	2.96	4
chr19	29.26	25
chr19	122.72	41
chr19	48.85	33
chr19	1390.34	793
chr19	134.45	99
chr19	480.86	145
chr19	0.62	2
chr19	4.53	10
chr19	550.1	126
chr19	1498.01	436
chr19	4429.73000000001	1483
chr19	8.25	8
chr19	4.99	12
chr19	559.01	174
chr19	238.8	138
chr19	127.68	21
chr19	52.21	15
chr19	1.98	4
chr19	3.48	0
chr19	69.46	11
chr19	283.38	181
chr19	320.59	89
chr19	416.11	82
chr19	192.58	44
chr19	1531.01	187
chr19	12.99	3
chr19	116.96	8
chr19	2.28	4
chr19	1.59	2
chr19	80.93	41
chr19	173.97	54
chr19	474.38	41
chr19	1	2
chr19	62.85	16
chr19	78.94	1
chr19	167.01	35
chr19	23.21	8
chr19	9.21	2
chr19	147.82	39
chr19	2.12	0
chr19	74.59	7
chr19	70.43	9
chr19	16.86	7
chr19	1212.86	207
chr19	4.01	2
chr19	620.98	84
chr19	2.81	0
chr19	546.26	28
chr19	583.41	75
chr19	134.54	26
chr19	184.84	22
chr19	16.76	0
chr19	159.51	8
chr19	0.91	0
chr19	23.38	4
chr19	69.49	0
chr19	0.99	0
chr19	60.86	5
chr19	22.59	15
chr19	14.51	9
chr19	26.73	0
chr19	28.24	0
chr19	8.08	0
chr19	1.45	0
chr19	10.96	1
chr19	3.63	1
chr19	0.31	0
chr19	6.11	2
chr19	4.4	2
chr19	772.97	86
chr19	100.06	63
chr19	0.77	0
chr19	828.43	62
chr19	221.47	25
chr19	2.51	0
chr19	0.53	0
chr19	55.91	11
chr19	411.89	64
chr19	0.92	0
chr19	128.16	15
chr19	1.38	9
chr19	310.19	97
chr19	30.89	4
chr19	271.83	43
chr19	69.24	5
chr19	139.51	95
chr19	103.2	184
chr19	265.2	275
chr19	383.99	89
chr19	25.64	17
chr19	100.19	38
chr19	115.35	96
chr19	1061.52	181
chr19	170.2	16
chr19	1.07	0
chr19	32.64	7
chr19	26.91	12
chr19	0.39	0
chr19	5.59	2
chr19	10.97	35
chr19	6.5	1
chr19	33.91	10
chr19	89.33	63
chr19	252.26	75
chr19	2.88	1
chr19	5.6	0
chr19	5.75	0
chr19	251.25	45
chr19	51.47	10
chr19	7.66	17
chr19	12.17	28
chr19	6.58	0
chr19	70.48	33
chr19	87.53	46
chr19	344.82	150
chr19	0.61	0
chr19	180.43	16
chr19	7.43	2
chr19	14.58	0
chr19	23.81	26
chr19	249.03	86
chr19	12.02	1
chr19	1.37	0
chr19	0.16	1
chr19	64.15	77
chr19	20.65	10
chr19	964.739999999999	362
chr19	4.46	11
chr19	224.04	52
chr19	1011.94	307
chr19	250.05	60
chr19	682.1	169
chr19	2.82	2
chr19	7.03	3
chr19	290.31	96
chr19	8.17	0
chr19	1830.39	448
chr19	777.79	176
chr19	573.79	148
chr19	1061.89	262
chr19	13.97	14
chr19	1285.16	225
chr19	3364.85	509
chr19	2.97	0
chr19	1.61	0
chr19	725.96	148
chr19	1018.25	273
chr19	4096.64000000001	452
chr19	3.26	1
chr19	144.8	10
chr19	4199.00000000001	1107
chr19	996.109999999999	251
chr19	362.05	83
chr19	168.02	26
chr19	11.36	0
chr19	1925.81	324
chr19	31.96	15
chr19	0.77	0
chr19	286.2	64
chr19	21.79	17
chr19	272.54	80
chr19	156.78	30
chr19	4107.45	951
chr19	69.95	14
chr19	7.09	3
chr19	559.62	127
chr19	2248.35	495
chr19	508.11	123
chr19	17.51	105
chr19	5.82	50
chr19	0.38	4
chr19	724	529
chr19	699.01	280
chr19	91.82	11
chr19	697.36	107
chr19	370.34	117
chr19	1.51	2
chr19	467.48	127
chr19	197.6	37
chr19	42.09	11
chr19	4.86	2
chr19	0.31	0
chr19	6.75	7
chr19	3.03	5
chr19	7.03	13
chr19	3.33	2
chr19	13.66	33
chr19	0.69	0
chr19	1435.06	234
chr19	988.139999999999	406
chr19	1.52	47
chr19	429.64	185
chr19	8.75	0
chr19	355.1	59
chr19	388.07	90
chr19	245.01	69
chr19	285.13	34
chr19	33.76	10
chr19	72.54	6
chr19	13.88	0
chr19	249.96	44
chr19	51.53	10
chr19	99.64	31
chr19	288.81	43
chr19	8.99	5
chr19	68.83	30
chr19	431.76	143
chr19	589.57	131
chr19	46.65	8
chr19	510.57	224
chr19	1652.55	215
chr19	901.4	71
chr19	2.35	6
chr19	5.14	41
chr19	10.55	3
chr19	116.37	34
chr19	1.59	0
chr19	2.58	9
chr19	8.87	5
chr19	0.16	1
chr19	42.08	60
chr19	177.24	46
chr19	0.98	2
chr19	1.59	1
chr19	2.35	1
chr19	0.16	0
chr19	25.92	28
chr19	1.67	0
chr19	206.89	30
chr19	3.34	3
chr19	97.87	53
chr19	8.61	6
chr19	37.62	7
chr19	1.59	0
chr19	4.4	4
chr19	0.38	0
chr19	352.07	159
chr19	258.48	129
chr19	0.46	0
chr19	134.65	21
chr19	1.15	0
chr19	1.22	0
chr19	1077.29	210
chr19	20.28	0
chr19	15.41	8
chr19	2.94	1
chr19	3.25	0
chr19	10.68	15
chr19	10.6	9
chr19	23.84	3
chr19	148.32	41
chr19	2.51	0
chr19	4.09	0
chr19	130.94	21
chr19	39.2	21
chr19	344.22	133
chr19	155.83	59
chr19	1.45	5
chr19	2.2	0
chr19	32.92	5
chr19	9.81	8
chr19	29.4	11
chr19	0.84	0
chr19	620.16	154
chr19	683.46	107
chr19	112.68	17
chr19	4995.38	1189
chr19	37.16	22
chr19	23	22
chr19	27.43	13
chr19	3687.69	293
chr19	821.77	124
chr19	615.3	222
chr19	565.33	225
chr19	1.9	2
chr19	1298.06	501
chr19	36.5	4
chr19	1366.44	300
chr19	1083.68	401
chr19	49.75	34
chr19	1.52	42
chr19	0.31	1
chr19	0.23	0
chr19	0.16	0
chr19	643.17	235
chr19	6.94	12
chr19	2.35	0
chr19	21.86	18
chr19	27.78	34
chr19	200.8	93
chr19	8.01	10
chr19	9.36	6
chr19	7.79	3
chr19	222.31	144
chr19	2.74	10
chr19	502.45	116
chr19	58.05	15
chr19	189.16	26
chr19	834.93	146
chr19	0.62	4
chr19	79.01	7
chr19	0.16	2
chr19	0.84	0
chr19	2.66	0
chr19	6.14	4
chr19	168.61	20
chr19	0.91	1
chr19	16.22	4
chr19	238.69	77
chr19	2.21	0
chr19	3.94	1
chr19	33.44	16
chr19	1.06	7
chr19	67.96	24
chr19	5.44	0
chr19	81.15	8
chr19	9.37	5
chr19	358.19	142
chr19	199.71	63
chr19	32.97	30
chr19	1411.03	552
chr19	117.09	4
chr19	6245.68000000001	1996
chr19	1227.04	185
chr19	1.14	1
chr19	414.94	126
chr19	1.82	0
chr19	779.96	182
chr19	3943.52000000001	1119
chr19	72.69	71
chr19	5252.81	1163
chr19	10.22	5
chr19	22.63	29
chr19	1138.94	464
chr19	1.45	2
chr19	71.75	19
chr19	1001.6	484
chr19	682.79	234
chr19	16.22	1
chr19	71.4	37
chr19	2.27	5
chr19	8.3	15
chr19	3.33	1
chr19	1072.94	181
chr19	4.7	1
chr19	19.48	13
chr19	73.46	8
chr19	1.9	1
chr19	91.29	112
chr19	0.23	3
chr19	0.23	0
chr19	7.92	7
chr19	78.24	95
chr19	33.9	15
chr19	415.55	124
chr19	0.69	0
chr19	9.82	12
chr19	357.11	82
chr19	436.17	113
chr19	0.92	0
chr19	653.67	278
chr19	5.58	1
chr19	17.05	16
chr19	50.65	50
chr19	502.37	250
chr19	1.82	0
chr19	36.75	18
chr19	0.16	6
chr19	3.79	2
chr19	334.53	264
chr19	560.15	202
chr19	3.41	0
chr19	23.07	18
chr19	3.94	0
chr19	3103.19	777
chr19	125.63	48
chr19	348.47	106
chr19	1968.94	702
chr19	0.46	0
chr19	720.92	466
chr19	1257.21	736
chr19	991.39	206
chr19	288.03	66
chr19	0.39	1
chr19	26.34	9
chr19	1.52	7
chr19	0.31	0
chr19	0.61	0
chr19	1.21	0
chr19	7.63	23
chr19	5	9
chr19	324.63	209
chr19	1446.73	451
chr19	1.68	2
chr19	85.23	24
chr19	128.65	43
chr19	1022.26	165
chr19	0.99	0
chr19	2.74	4
chr19	0.6	2
chr19	10.71	21
chr19	97.92	2
chr19	449.29	116
chr19	2.51	6
chr19	189.17	50
chr19	1113.15	442
chr19	1815.41	935
chr19	668.980000000001	126
chr19	12.24	132
chr19	1.22	115
chr19	0.69	23
chr19	4.85	11
chr19	0.23	5
chr19	628.03	134
chr19	5.6	2
chr19	311.93	60
chr19	1577.55	1256
chr19	877.94	117
chr19	1801.18	102
chr19	3547.22	771
chr19	35.6	47
chr19	6.23	7
chr19	505.56	183
chr19	217.36	28
chr19	22.32	57
chr19	185.49	105
chr19	18.68	10
chr19	4.62	0
chr19	370.31	98
chr19	2945.53	909
chr19	71.79	131
chr19	864.859999999999	315
chr19	88.8	30
chr19	663.29	236
chr19	16.96	3
chr19	0.23	0
chr19	0.23	1
chr19	0.31	0
chr19	343.58	283
chr19	3.26	6
chr19	475.04	364
chr19	9142.55999999999	1532
chr19	4057.89000000001	1219
chr19	719.35	150
chr19	19.2	3
chr19	6.14	4
chr19	9.08	2
chr19	12.24	14
chr19	29.91	56
chr19	27.13	22
chr19	65.58	4
chr19	122.31	91
chr19	110.05	39
chr19	0.16	2
chr19	0.16	11
chr19	287.69	203
chr19	366.34	76
chr19	616.89	260
chr19	51.8	166
chr19	11.66	50
chr19	2540.21	710
chr19	2.97	3
chr19	3929	1019
chr19	2934.91	730
chr19	29.82	10
chr19	2162.48	532
chr19	4082.52000000001	1132
chr19	1614.81	468
chr19	17.31	13
chr19	27.82	35
chr19	2918.12	980
chr19	163.98	163
chr19	0.84	2
chr19	62.82	36
chr19	15.22	15
chr19	1009.35	266
chr19	1459.43	606
chr19	2240.21	696
chr19	0.99	1
chr19	0.84	0
chr19	0.6	0
chr19	2926.14	1173
chr19	0.54	2
chr19	0.31	0
chr19	1.15	2
chr19	390.41	355
chr19	266.84	98
chr19	346.01	329
chr19	24.16	29
chr19	121.62	302
chr19	158.04	379
chr19	0.46	3
chr19	0.84	0
chr19	1.07	1
chr19	5.9	15
chr19	821.33	625
chr19	119.72	6
chr19	16.97	21
chr19	1495.35	799
chr19	13.45	23
chr19	0.16	2
chr19	0.62	9
chr19	671.31	508
chr19	2.36	57
chr19	1385.2	558
chr19	2.05	1
chr19	32.92	17
chr19	261.88	104
chr19	1.98	2
chr19	40.46	14
chr19	0.39	2
chr19	3.42	0
chr19	106.41	71
chr19	31.96	7
chr19	2.74	1
chr19	616.71	182
chr19	0.69	2
chr19	64.09	50
chr19	26.58	13
chr19	12.66	8
chr19	9.52	0
chr19	1.15	0
chr19	57.81	37
chr19	198.18	70
chr19	305.97	111
chr19	3.86	27
chr19	1.67	20
chr19	0.23	0
chr19	737.48	330
chr19	1838.26	733
chr19	63.8	17
chr19	138.45	115
chr19	0.77	0
chr19	905.569999999999	720
chr19	835.08	283
chr19	5.47	5
chr19	29.24	2
chr19	10.87	9
chr19	14.28	4
chr19	91.35	78
chr19	1836.15	454
chr19	0.61	2
chr19	1617.07	326
chr19	447.71	205
chr19	35.1	45
chr19	7008.51000000003	1613
chr19	3475.2	1284
chr19	29.01	31
chr19	0.16	8
chr19	2.51	11
chr19	16.51	50
chr19	16.8	20
chr19	0.23	0
chr19	0.16	0
chr19	11.17	7
chr19	117.89	45
chr19	230.18	50
chr19	25.86	8
chr19	16.33	0
chr19	161.71	44
chr19	1.07	0
chr19	181.46	38
chr19	5.6	0
chr19	72.3	13
chr19	40.26	34
chr19	1449.88	392
chr19	47.41	15
chr19	20.03	4
chr19	3606.34000000001	812
chr19	56.97	16
chr19	118.2	40
chr19	2.51	0
chr19	77.88	15
chr19	0.39	0
chr19	0.38	0
chr19	0.23	7
chr19	305.18	97
chr19	0.16	0
chr19	0.31	0
chr19	2.43	0
chr19	73.22	16
chr19	41.35	5
chr19	2.27	0
chr19	22.54	6
chr19	209.93	31
chr19	0.16	0
chr19	31.95	0
chr19	3.92	0
chr19	70.97	23
chr19	152.55	42
chr19	8.81	3
chr19	37.25	11
chr19	264.63	73
chr19	3.49	1
chr19	0.92	1
chr19	2.66	1
chr19	10.51	16
chr19	3.41	0
chr19	236.52	35
chr19	0.39	0
chr19	232.36	105
chr19	0.92	1
chr19	176.3	16
chr19	3.1	1
chr19	84.94	16
chr19	0.61	0
chr19	28.81	4
chr19	0.76	0
chr19	0.46	0
chr19	45.61	10
chr19	190.89	20
chr19	1.45	0
chr19	123.24	15
chr19	205.19	15
chr19	6.28	0
chr19	3.33	0
chr19	5.89	0
chr19	0.99	0
chr19	22.26	12
chr19	2.29	1
chr19	306.15	100
chr19	11.43	1
chr19	6.44	0
chr19	1.31	0
chr19	48.31	1
chr19	150.23	53
chr19	2.43	0
chr19	9.91	1
chr19	7.7	6
chr19	59.95	9
chr19	90.37	6
chr19	6.07	2
chr19	4.39	1
chr19	0.31	0
chr19	40.2	4
chr19	4.77	5
chr19	12.44	5
chr19	1.06	0
chr19	0.16	10
chr19	0.46	1
chr19	0.31	0
chr19	0.69	4
chr19	99.48	50
chr19	2.88	5
chr19	45.89	10
chr19	0.38	0
chr19	11.14	10
chr19	6.2	1
chr19	688.56	163
chr19	4.54	2
chr19	0.31	0
chr19	0.54	1
chr19	11.01	4
chr19	0.16	0
chr19	17.55	26
chr19	10.42	5
chr19	0.84	12
chr19	6.35	0
chr19	0.62	11
chr19	1.9	0
chr19	23.12	24
chr19	10.8	25
chr19	14.24	10
chr19	7.16	0
chr19	305.92	75
chr19	1.67	1
chr19	143.11	92
chr19	2581.56	754
chr19	52.07	8
chr19	296.78	96
chr19	183.36	28
chr19	9	5
chr19	80.0499999999999	54
chr19	50.91	18
chr19	244.52	78
chr19	129.85	20
chr19	565.49	306
chr19	0.23	0
chr19	0.16	8
chr19	31.31	96
chr19	291.95	165
chr19	2.51	0
chr19	1.29	0
chr19	174.68	142
chr19	175.73	51
chr19	292.56	110
chr19	132.08	30
chr19	1152.56	460
chr19	828.57	504
chr19	0.54	0
chr19	103.56	14
chr19	872.76	173
chr19	28.48	8
chr19	544.63	292
chr19	15.68	27
chr19	3.03	3
chr19	0.69	0
chr19	115.58	23
chr19	99.6	9
chr19	139.18	38
chr19	28.89	6
chr19	2.35	1
chr19	30.81	60
chr19	75.12	75
chr19	78.38	169
chr19	410.22	289
chr19	34.02	30
chr19	14.06	7
chr19	6.57	3
chr19	137.44	32
chr19	25.02	5
chr19	0.61	1
chr19	14.95	3
chr19	3.18	2
chr19	1.98	0
chr19	0.69	0
chr19	1443.83	432
chr19	29.33	28
chr19	79.2	7
chr19	7.4	14
chr19	354.12	101
chr19	17.72	0
chr19	1.52	0
chr19	67.69	53
chr19	0.84	0
chr19	167.6	85
chr19	0.76	0
chr19	1.9	3
chr19	3.93	0
chr19	1035.19	403
chr19	1.9	1
chr19	97.2	19
chr19	112.14	17
chr19	1.46	0
chr19	59.02	42
chr19	27.14	12
chr19	4.18	13
chr19	2.81	0
chr19	2.97	5
chr19	48.74	23
chr19	6.91	2
chr19	3.48	5
chr19	0.69	0
chr19	0.46	14
chr19	6.73	15
chr19	2.28	0
chr19	0.16	0
chr19	4.61	0
chr19	35.14	27
chr19	2.88	0
chr19	19.61	13
chr19	10.65	25
chr19	45.25	55
chr19	60.8	31
chr19	91.67	44
chr19	4.46	35
chr19	14.04	3
chr19	87.99	7
chr19	11.84	1
chr19	114.36	27
chr19	15.7	7
chr19	7.92	2
chr19	30.15	20
chr19	7.04	6
chr19	1.22	2
chr19	287.73	128
chr19	40.82	18
chr19	0.85	0
chr19	1.38	0
chr19	15.62	2
chr19	0.23	0
chr19	6.52	5
chr19	1.07	1
chr19	21.79	19
chr19	7.72	3
chr19	0.39	0
chr19	1.83	3
chr19	9.76	1
chr19	134.15	58
chr19	15.31	6
chr19	0.69	2
chr19	104.72	26
chr19	128.91	29
chr19	5.84	2
chr19	46.07	21
chr19	1.99	0
chr19	1.14	0
chr19	26.25	11
chr19	5.98	3
chr19	0.91	0
chr19	16.03	5
chr19	183.87	28
chr19	19.77	11
chr19	0.31	0
chr19	9.89	2
chr19	93.11	48
chr19	2.29	0
chr19	161.87	77
chr19	203.15	54
chr19	4.71	0
chr19	5.81	0
chr19	124.35	11
chr19	24.2	7
chr19	296.02	48
chr19	2670.04	402
chr19	10.49	2
chr19	1.98	4
chr19	11.41	0
chr19	3.94	3
chr19	0.76	0
chr19	21.04	16
chr19	11.63	5
chr19	17.41	6
chr19	2.82	1
chr19	8.54	5
chr19	6.93	6
chr19	11.78	8
chr19	1.22	3
chr19	285.81	53
chr19	0.16	0
chr19	15.71	3
chr19	254.3	69
chr19	6.95	5
chr19	2.8	0
chr19	4.54	9
chr19	15.06	30
chr19	3.72	0
chr19	17.21	14
chr19	115.37	47
chr19	64.42	6
chr19	10.58	3
chr19	0.62	4
chr19	3.41	1
chr19	250.84	106
chr19	0.92	1
chr19	5.08	1
chr19	23.12	0
chr19	0.69	0
chr19	0.31	0
chr19	88.24	68
chr19	2.74	1
chr19	1.98	4
chr19	0.54	0
chr19	4945.40000000001	1776
chr19	35.16	2
chr19	22.88	13
chr19	0.92	0
chr19	443.9	96
chr19	825.029999999999	229
chr19	4935.79	1441
chr19	2.44	0
chr19	0.38	3
chr19	1.14	0
chr19	0.23	0
chr19	54.86	25
chr19	2855.66	1103
chr19	859.31	349
chr19	1.98	0
chr19	0.31	0
chr19	0.16	0
chr19	32.18	41
chr19	2.65	0
chr19	198.49	86
chr19	73.97	45
chr19	133.16	42
chr19	0.69	0
chr19	1.83	1
chr19	2.57	3
chr19	5.31	2
chr19	18.02	9
chr19	14.11	10
chr19	79.42	87
chr19	19.59	5
chr19	1.07	0
chr19	43.33	14
chr19	35.47	20
chr19	4.32	0
chr19	1.15	22
chr19	31.97	19
chr19	0.23	0
chr19	239.51	119
chr19	329.42	145
chr19	363.81	112
chr19	1.6	3
chr19	0.91	0
chr19	5.17	12
chr19	1.89	0
chr19	38.27	34
chr19	25.08	11
chr19	444.77	80
chr19	274.89	115
chr19	66.75	72
chr19	70.61	40
chr19	3.41	5
chr19	10.88	4
chr19	30.46	4
chr19	3.71	1
chr19	329.67	74
chr19	0.84	0
chr19	5.67	1
chr19	23.23	9
chr19	1.75	8
chr19	1.45	6
chr19	1.68	0
chr19	171.53	66
chr19	0.16	0
chr19	0.31	0
chr19	23.9	49
chr19	0.91	0
chr19	1.6	6
chr19	0.31	0
chr19	11.83	13
chr19	2.67	0
chr19	0.16	0
chr19	2.35	1
chr19	2.59	2
chr19	5.28	5
chr19	2.43	1
chr19	10.09	6
chr19	13.76	26
chr19	37.47	5
chr19	0.16	0
chr19	31.06	4
chr19	36.94	7
chr19	11.18	10
chr19	19.31	2
chr19	1.67	0
chr19	23	7
chr19	8.49	4
chr19	49.46	52
chr19	27.49	15
chr19	2.28	30
chr19	0.54	0
chr19	0.16	0
chr19	2.81	2
chr19	1.14	0
chr19	793.479999999999	272
chr19	310.18	99
chr19	1.22	2
chr19	5.91	11
chr19	4.86	1
chr19	2.88	0
chr19	0.68	0
chr19	0.23	0
chr19	0.62	3
chr19	0.16	0
chr19	0.91	0
chr19	711.76	503
chr19	180.53	181
chr19	1.83	4
chr19	1051.92	481
chr19	2354.55	962
chr19	1328.3	380
chr19	3.11	4
chr19	953.209999999999	354
chr19	52.82	12
chr19	5548.04000000001	1366
chr19	2243.98	877
chr19	826.839999999999	161
chr19	3298.56000000001	633
chr19	239.08	87
chr19	118.8	19
chr19	10.26	0
chr19	44.61	4
chr19	3.18	3
chr19	196.52	127
chr19	13.39	4
chr19	28.69	0
chr19	151.25	53
chr19	3.26	0
chr19	1184.37	375
chr19	0.16	0
chr19	14.34	7
chr19	415.7	113
chr19	632.76	39
chr19	117.63	16
chr19	22.61	7
chr19	41.97	24
chr19	18.56	2
chr19	390.95	54
chr19	25.26	0
chr19	4.84	1
chr19	20.73	21
chr19	15.11	15
chr19	8.23	4
chr19	15.41	7
chr19	43.01	8
chr19	394.850000000001	92
chr19	6.34	1
chr19	1.9	40
chr19	4.23	1
chr19	143.36	763
chr19	1.89	13
chr19	55.66	44
chr19	9.14	37
chr19	219.72	100
chr19	0.68	0
chr19	23.82	87
chr19	3.18	0
chr19	8.69	39
chr19	3.57	7
chr19	721.45	1120
chr19	24.75	455
chr19	4.76	0
chr19	0.23	1
chr19	0.68	10
chr19	0.69	25
chr19	1.37	14
chr19	0.16	0
chr19	0.16	0
chr19	0.69	0
chr19	43.94	46
chr19	0.16	4
chr19	1.15	2
chr19	4.08	3
chr19	6.3	0
chr19	28.33	9
chr19	11.79	6
chr19	943.82	165
chr19	37.25	8
chr19	4.79	1
chr19	5.82	5
chr19	43.79	9
chr19	2127.82	586
chr19	1741	442
chr19	1978.72	313
chr19	251.18	75
chr19	2.5	10
chr19	1062.52	439
chr19	259.47	19
chr19	397.53	113
chr19	48.66	133
chr19	2.58	7
chr19	2.81	25
chr19	30.83	42
chr19	3.64	8
chr19	173.91	41
chr19	502.45	155
chr19	7588.35000000002	1998
chr19	119.52	31
chr19	13.1	35
chr19	2175.72	514
chr19	84.96	69
chr19	23.59	43
chr19	840.68	246
chr19	301.43	102
chr19	190.61	54
chr19	1211.38	352
chr19	256.51	73
chr19	1747.79	602
chr19	0.61	15
chr19	96.27	290
chr19	708.88	223
chr19	639.13	140
chr19	24.56	15
chr19	7.8	0
chr19	30.75	10
chr19	3.64	7
chr19	1342.25	462
chr19	2656.24	434
chr19	5530.11000000001	868
chr19	51.01	9
chr19	2028.69	344
chr19	795.489999999999	218
chr19	135.54	127
chr19	0.61	0
chr19	5960.18000000001	1110
chr19	950.89	213
chr19	53.97	74
chr19	1.21	0
chr19	83.24	52
chr19	0.84	1
chr19	641.55	299
chr19	302.53	148
chr19	173.22	124
chr19	1.45	0
chr19	1979.14	397
chr19	2406.53	302
chr19	13.46	12
chr19	53.52	6
chr19	1.14	0
chr19	1.83	0
chr19	56.5	26
chr19	0.92	2
chr19	4.01	0
chr19	89.9	10
chr19	12.32	8
chr19	1.98	0
chr19	19.31	20
chr19	762.11	183
chr19	4.24	15
chr19	1.07	7
chr19	1.67	0
chr19	1.75	7
chr19	4.38	7
chr19	0.99	1
chr19	37.83	7
chr19	26.23	26
chr19	242.47	99
chr19	148.57	23
chr19	1135.05	150
chr19	7.27	0
chr19	75.21	18
chr19	8.32	2
chr19	2.57	0
chr19	45.67	17
chr19	4.41	2
chr19	34.66	3
chr19	76.2	63
chr19	1.9	15
chr19	152.59	53
chr19	8	6
chr19	16.72	0
chr19	311.25	255
chr19	119.01	73
chr19	0.92	3
chr19	55.11	27
chr19	526.64	609
chr19	0.62	3
chr19	0.16	0
chr19	0.91	11
chr19	18.56	53
chr19	237.19	146
chr19	2.83	24
chr19	45.63	66
chr19	40.82	212
chr19	13.94	22
chr19	0.76	37
chr19	49.85	81
chr19	282.04	350
chr19	184.62	102
chr19	190.07	235
chr19	0.38	0
chr19	96.03	89
chr19	1.15	1
chr19	14.97	18
chr19	27.46	34
chr19	0.69	1
chr19	14.11	22
chr19	0.16	0
chr19	0.23	0
chr19	14.96	6
chr19	18.69	20
chr19	197.39	79
chr19	9.58	2
chr19	6.42	3
chr19	1035.28	302
chr19	547.42	425
chr19	3.04	2
chr19	463.68	211
chr19	0.31	3
chr19	3529.22000000001	988
chr19	408.31	262
chr19	27.14	21
chr19	2.73	14
chr19	0.38	0
chr19	0.69	1
chr19	0.84	6
chr19	406.52	227
chr19	0.16	1
chr19	1.67	1
chr19	1773.72	648
chr19	931.719999999999	473
chr19	3347.39	1581
chr19	445.11	268
chr19	4.7	0
chr19	0.83	2
chr19	1.37	7
chr19	24.69	159
chr19	53.51	95
chr19	1870.29	684
chr19	1522.5	766
chr19	0.31	0
chr19	1.44	1
chr19	0.31	4
chr19	673.59	118
chr19	150.33	108
chr19	434.8	64
chr19	9.45	4
chr19	0.46	0
chr19	4081.47	1725
chr19	47.48	34
chr19	156.24	270
chr19	83.24	46
chr19	1.67	49
chr19	0.54	0
chr19	0.76	1
chr19	766.489999999999	316
chr19	1023.1	618
chr19	69.09	111
chr19	100.72	162
chr19	1834.1	610
chr19	1307.51	209
chr19	1.6	2
chr19	781.58	731
chr19	606.75	291
chr19	4.25	1
chr19	27.49	17
chr19	83.2	118
chr19	0.16	0
chr19	182.69	187
chr19	0.38	0
chr19	3.49	1
chr19	9.22	10
chr19	422.39	136
chr19	129.04	121
chr19	2.66	2
chr19	10.27	8
chr19	47.51	22
chr19	1.36	0
chr19	197.77	80
chr19	6.8	17
chr19	252.1	107
chr19	75.34	12
chr19	2.27	0
chr19	29.45	94
chr19	5.89	11
chr19	207.21	61
chr19	94.11	23
chr19	110.16	40
chr19	46.9	86
chr19	5.23	7
chr19	6.13	5
chr19	2.51	0
chr19	102.29	28
chr19	276.65	165
chr19	14.11	11
chr19	0.31	0
chr19	26.05	1
chr19	41.3	40
chr19	421.64	153
chr19	0.31	0
chr19	1.29	0
chr19	0.98	0
chr19	0.77	8
chr19	0.76	0
chr19	144.37	30
chr19	1.3	1
chr19	1.67	0
chr19	48.53	15
chr19	11.86	15
chr19	33.86	8
chr19	40.79	3
chr19	0.54	2
chr19	3.86	6
chr19	1.53	0
chr19	46.47	32
chr19	16.75	0
chr19	1.74	0
chr19	43.78	22
chr19	272.73	46
chr19	13.28	6
chr19	0.91	3
chr19	0.39	0
chr19	135.64	90
chr19	31.14	36
chr19	199.71	40
chr19	1.44	6
chr19	2.35	4
chr19	73.81	75
chr19	1.51	3
chr19	0.46	1
chr19	102.01	89
chr19	60.1	14
chr19	34.85	62
chr19	301.08	31
chr19	2.51	0
chr19	8.25	0
chr19	4.1	0
chr19	18.33	8
chr19	0.54	0
chr19	1.15	0
chr19	51.45	34
chr19	13.14	0
chr19	14.44	39
chr19	12.59	2
chr19	1.52	2
chr19	0.46	5
chr19	0.16	0
chr19	5.24	9
chr19	398.86	132
chr19	12.14	3
chr19	12.86	5
chr19	7.33	15
chr19	0.39	2
chr19	16.05	2
chr19	66.38	19
chr19	3.57	2
chr19	9.74	0
chr19	68.74	27
chr19	7.39	11
chr19	8.32	6
chr19	109.2	24
chr19	2.05	3
chr19	0.31	0
chr19	1.52	0
chr19	344.8	99
chr19	0.31	1
chr19	12.13	1
chr19	65.43	32
chr19	179.43	39
chr19	0.61	1
chr19	10.37	5
chr19	0.54	0
chr19	1.45	0
chr19	56.79	48
chr19	0.23	0
chr19	4.15	0
chr19	13.68	10
chr19	12.16	9
chr19	6.88	0
chr19	71.79	19
chr19	44.42	24
chr19	37.29	14
chr19	0.91	3
chr19	33.33	2
chr19	101.42	9
chr19	64.87	43
chr19	1.45	8
chr19	145.98	62
chr19	556.55	134
chr19	24.41	4
chr19	64.91	16
chr19	125.76	70
chr19	3.42	2
chr19	1.75	0
chr19	4.69	0
chr19	3.11	0
chr19	3.58	1
chr19	25.95	13
chr19	63.34	36
chr19	0.46	0
chr19	0.84	0
chr19	0.16	0
chr19	2.35	0
chr19	0.77	0
chr19	2.66	0
chr19	181	124
chr19	133.7	92
chr19	60.9	37
chr19	97.01	20
chr19	56.1	42
chr19	28.8	16
chr19	0.54	4
chr19	0.31	1
chr19	16.63	13
chr19	159.91	97
chr19	2.45	15
chr19	1.52	0
chr19	0.84	0
chr19	9.77	5
chr19	27.21	21
chr19	22.47	17
chr19	10.73	11
chr19	0.23	2
chr19	0.31	7
chr19	110.69	25
chr19	1.82	0
chr19	4.47	3
chr19	0.23	0
chr19	56.71	8
chr19	5.89	3
chr19	1.22	0
chr19	52.69	13
chr19	169.48	38
chr19	0.16	0
chr19	473.81	67
chr19	0.61	5
chr19	0.31	4
chr19	239.61	113
chr19	913.77	222
chr19	49.2	36
chr19	942.89	232
chr19	328.22	81
chr19	5000.17000000001	731
chr19	249.26	88
chr19	202.75	27
chr19	26.28	33
chr19	2.5	0
chr19	0.16	0
chr19	0.16	14
chr19	821.6	376
chr19	541.17	247
chr19	1.07	3
chr19	1.15	6
chr19	1.22	0
chr19	3277.2	889
chr19	29.03	9
chr19	109.4	21
chr19	221.9	230
chr19	0.23	2
chr19	259.56	60
chr19	33.58	18
chr19	312.63	93
chr19	366.58	19
chr19	210.92	34
chr19	26.97	8
chr19	48.85	26
chr19	130	33
chr19	1807.6	447
chr19	26.75	2
chr19	1751.46	500
chr19	79.34	5
chr19	32.11	20
chr19	5.07	5
chr19	296.34	71
chr19	1083.08	293
chr19	0.69	0
chr19	26.17	54
chr19	306.55	98
chr19	1.75	0
chr19	625.37	204
chr19	6.97	11
chr19	22.6	27
chr19	202.76	69
chr19	337.83	415
chr19	1044.4	338
chr19	1.97	0
chr19	29.84	10
chr19	30.69	7
chr19	7.18	0
chr19	276.41	91
chr19	747.59	166
chr19	783.78	188
chr19	631.53	311
chr19	3.25	0
chr19	334.82	101
chr19	0.38	0
chr19	246.61	53
chr19	1099.01	365
chr19	6604.74000000001	1267
chr19	203.23	87
chr19	0.16	0
chr19	0.16	0
chr19	1.37	0
chr19	0.16	0
chr19	0.39	3
chr19	2734.89000000001	1015
chr19	122.82	45
chr19	1244.09	526
chr19	568.99	139
chr19	35.55	28
chr19	0.61	0
chr19	1818.32	322
chr19	157.61	103
chr19	380.4	138
chr19	20.89	39
chr19	39.29	28
chr19	3594.26	733
chr19	1051.37	728
chr19	0.46	2
chr19	0.16	0
chr19	1126.11	606
chr19	248.59	206
chr19	81.25	34
chr19	50.92	57
chr19	434.65	233
chr19	9.32	2
chr19	98.92	3
chr19	180.4	80
chr19	166.91	37
chr19	773.96	236
chr19	2.81	0
chr19	992.75	378
chr19	346.54	707
chr19	1263.94	477
chr19	582	158
chr19	1282.16	536
chr19	223.95	90
chr19	0.61	4
chr19	151.35	134
chr19	0.54	0
chr19	0.92	0
chr19	0.16	0
chr19	2001.67	679
chr19	774.689999999999	506
chr19	228.69	70
chr19	144.05	100
chr19	43.69	105
chr19	1.53	28
chr19	0.31	0
chr19	2843.81	1059
chr19	8.55	13
chr19	1315.22	449
chr19	2633.56	641
chr19	15.47	31
chr19	1.3	6
chr19	0.38	5
chr19	0.77	0
chr19	0.84	0
chr19	12.84	43
chr19	0.54	2
chr19	0.69	0
chr19	0.31	0
chr19	0.16	0
chr19	6.29	1
chr19	117.79	136
chr19	5195.65000000001	1648
chr19	2.36	0
chr19	52.45	7
chr19	1715.71	605
chr19	455.26	127
chr19	16.79	10
chr19	17.15	18
chr19	638.63	235
chr19	1.14	15
chr19	32.52	17
chr19	503.43	261
chr19	6	2
chr19	4.7	18
chr19	3.1	0
chr19	11.03	12
chr19	122.59	22
chr19	6.18	0
chr19	1115.9	271
chr19	7.55	3
chr19	3.86	0
chr19	754.63	526
chr19	141.69	26
chr19	654.98	332
chr19	9.98	2
chr19	529.43	148
chr19	103.84	157
chr19	95.7	33
chr19	3272.86	879
chr19	1474.77	701
chr19	3.27	1
chr19	36.64	28
chr19	6965.35000000002	2596
chr19	1844.15	1033
chr19	12.46	1
chr19	199.38	233
chr19	4397.92	1158
chr19	1474.16	361
chr19	2.06	4
chr19	0.99	5
chr19	1.59	2
chr19	4.09	0
chr19	20.08	2
chr19	4.63	0
chr19	29.56	12
chr19	95.94	89
chr19	1734.66	454
chr19	2015.54	436
chr19	1.14	2
chr19	887.19	277
chr19	0.62	0
chr19	128.06	12
chr19	5.52	1
chr19	18.74	1
chr19	61.46	27
chr19	2.58	0
chr19	12.3	34
chr19	6.74	2
chr19	9.21	9
chr19	61.34	26
chr19	61.94	14
chr19	0.54	6
chr19	0.76	6
chr19	5333.92	1038
chr19	0.61	0
chr19	0.16	0
chr19	57.39	25
chr19	66.83	70
chr19	25.11	26
chr19	21.79	9
chr19	30.24	6
chr19	27.08	23
chr19	113.48	17
chr19	605.3	150
chr19	2114.05	322
chr19	722.51	136
chr19	28.11	8
chr19	273.73	118
chr19	2.73	0
chr19	17.05	17
chr19	1.9	10
chr19	1353.08	237
chr19	0.38	1
chr19	2.21	0
chr19	4926.86000000001	2223
chr19	417.17	30
chr19	2289.57	815
chr19	351.92	198
chr19	138.93	153
chr19	79.55	112
chr19	1427.97	591
chr19	9.07	2
chr19	45.47	63
chr19	6336.64	1506
chr19	907.74	441
chr19	0.23	1
chr19	0.38	0
chr19	4.09	6
chr19	0.54	0
chr19	6753.64000000001	1271
chr19	513.73	99
chr19	1019.5	194
chr19	598.09	222
chr19	955.13	194
chr19	306.87	115
chr19	416.2	86
chr19	4786.35	1101
chr19	0.39	3
chr19	0.31	2
chr19	0.31	1
chr19	0.31	0
chr19	0.23	3
chr19	3334.62	1478
chr19	30.23	36
chr19	1210	406
chr19	584.67	188
chr19	8.83	1
chr19	1137.63	650
chr19	3091.91000000001	958
chr19	749.74	118
chr19	1454.34	669
chr19	84.29	77
chr19	1631	441
chr19	1488.6	507
chr19	638.66	346
chr19	0.69	3
chr19	3.57	7
chr19	1.44	3
chr19	206.97	191
chr19	0.16	0
chr19	107.41	16
chr19	278.28	72
chr19	48.37	41
chr19	436.31	207
chr19	18.03	15
chr19	2251.27	894
chr19	5673.74000000002	2769
chr19	10518.04	2769
chr19	3.78	0
chr19	396.91	66
chr19	1500.93	681
chr19	77.23	24
chr19	3.88	0
chr19	56.9	5
chr19	22.31	1
chr19	788.96	348
chr19	0.16	2
chr19	1325.05	496
chr19	1995.25	720
chr19	70.5	12
chr19	78.79	20
chr19	3.65	2
chr19	487.9	392
chr19	0.69	7
chr19	0.39	1
chr19	12.52	1
chr19	0.16	1
chr19	0.61	3
chr19	1.67	16
chr19	1.45	5
chr19	0.77	0
chr19	3.25	19
chr19	16.12	22
chr19	5.3	12
chr19	13.98	67
chr19	4.32	8
chr19	2.65	28
chr19	42.89	97
[truncated: 48,250 more rows]

## Sheet: Fig.3A
element	hmC	p.value	odds.ratio	conf.low	conf.high
CGI all	Low 5hmCG	0	-1.38233438401144	-1.3999111413686	-1.36480611260384
CGI all	Mid 5hmCG	0	-1.57800414195286	-1.59756181238642	-1.55843987696175
CGI all	Top 5hmCG	0	-1.41479957202175	-1.4348446555006	-1.39485157419069
CGI shore	Low 5hmCG	0	0.252380676696221	0.241305588832867	0.263409890900763
CGI shore	Mid 5hmCG	0	0.527734778334704	0.51695557900004	0.538532549381289
CGI shore	Top 5hmCG	0	1.04221000088505	1.03194018249809	1.05237501515475
H3K27ac	Low 5hmCG	0	-0.736051816499619	-0.754672842617465	-0.717715327069228
H3K27ac	Mid 5hmCG	0	-0.338883515936143	-0.356033291052918	-0.321723341697328
H3K27ac	Top 5hmCG	0	0.352306653118417	0.337265503612905	0.36735534763967
H3K27ac + H3K4me1	Low 5hmCG	0	0.659865446598226	0.629963243833629	0.689759074950425
H3K27ac + H3K4me1	Mid 5hmCG	0	1.41517748225103	1.38978379644525	1.4406628380287
H3K27ac + H3K4me1	Top 5hmCG	0	2.5666629989227	2.54576397539162	2.58743279068089
H3K36me3	Low 5hmCG	0	0.89063256181164	0.879934095492947	0.901253190197903
H3K36me3	Mid 5hmCG	0	1.35931048257257	1.3493160264998	1.36924737516463
H3K36me3	Top 5hmCG	0	1.78366898249864	1.77390754256185	1.79338005935574
H3K4me1 only	Low 5hmCG	0	0.580095762253267	0.567523575370799	0.592709319897918
H3K4me1 only	Mid 5hmCG	0	1.48583211655266	1.47525635216214	1.4962786722935
H3K4me1 only	Top 5hmCG	0	3.11276449764051	3.10400586790629	3.12107898301263
H3K9ac + promoter	Low 5hmCG	0	-1.09838396279205	-1.13031324550157	-1.06654451106006
H3K9ac + promoter	Mid 5hmCG	0	-1.24780268011027	-1.2828507732004	-1.21281891585022
H3K9ac + promoter	Top 5hmCG	0	-1.31752244187373	-1.35629316629239	-1.27902975488522
H3K9ac - promoter	Low 5hmCG	0	-0.333198125920146	-0.348509848812278	-0.31782988131667
H3K9ac - promoter	Mid 5hmCG	1.06928248913948e-06	0.0359696071382236	0.0215655099106687	0.0503670129466216
H3K9ac - promoter	Top 5hmCG	0	1.01523859653924	1.0033013027948	1.02712977108498
Rpt LTR	Low 5hmCG	0	-0.16967449919616	-0.177788912721918	-0.161630642066544
Rpt LTR	Mid 5hmCG	0	-0.297907308504375	-0.306630859960364	-0.289160262967946
Rpt LTR	Top 5hmCG	0	-0.710836073896064	-0.72124657700007	-0.700464437567113
Rpt SINE	Low 5hmCG	0	0.513775536709012	0.505796281333081	0.521666702031236
Rpt SINE	Mid 5hmCG	0	0.41724063099491	0.408808047791458	0.425737353174864
Rpt SINE	Top 5hmCG	5.07275684291502e-63	0.0846561071602643	0.0747771595053844	0.0944545187196051
UTR3	Low 5hmCG	0	0.488444757973513	0.472976618497908	0.503933566363557
UTR3	Mid 5hmCG	0	0.801648069099344	0.786818503063644	0.816479641449595
UTR3	Top 5hmCG	0	1.2794547299114	1.26555063840768	1.29343752284759
UTR5	Low 5hmCG	0	-1.27453083626353	-1.30253559221814	-1.24666823438744
UTR5	Mid 5hmCG	0	-1.20123953189166	-1.22990661834892	-1.17261938851585
UTR5	Top 5hmCG	0	-0.747859807275512	-0.774535659847208	-0.721349303305449
downstream protein_coding	Low 5hmCG	3.00782450308297e-293	0.309939387481059	0.293759851497252	0.326084570482406
downstream protein_coding	Mid 5hmCG	0	0.575193729529565	0.559566344642581	0.590831727684811
downstream protein_coding	Top 5hmCG	0	0.956771952243988	0.941662161496759	0.971885469405698
exon	Low 5hmCG	0	0.440824187488155	0.430308693545128	0.451352358726751
exon	Mid 5hmCG	0	0.875725611659513	0.865696138263366	0.88558961510508
exon	Top 5hmCG	0	1.72732343367956	1.71871968558553	1.73610160160259
intergenic	Low 5hmCG	0	-0.679286910233315	-0.685709011806893	-0.672876252100676
intergenic	Mid 5hmCG	0	-1.05753475895972	-1.06477075326917	-1.050209696448
intergenic	Top 5hmCG	0	-1.65812924945896	-1.66721049897293	-1.6490920754456
intron	Low 5hmCG	0	0.356233154920155	0.351090235049473	0.361404328815305
intron	Mid 5hmCG	0	0.395684684861704	0.390398193189315	0.401107691666433
intron	Top 5hmCG	0	0.296085263777592	0.290334257191489	0.301889972972565

## Sheet: Fig.4A
strand	side	position	hmC.coverage
Sense	3'	-25	5.4857823669579
Sense	3'	-24	5.56138482023968
Sense	3'	-23	5.55927658603378
Sense	3'	-22	5.55448749875486
Sense	3'	-21	5.57212267094589
Sense	3'	-20	5.57004702333422
Sense	3'	-19	5.60016835016835
Sense	3'	-18	5.62199144232484
Sense	3'	-17	5.63057211495685
Sense	3'	-16	5.64774239332919
Sense	3'	-15	5.59872780280944
Sense	3'	-14	5.58800884955752
Sense	3'	-13	5.58727402262
Sense	3'	-12	5.55202932236725
Sense	3'	-11	5.54716642754663
Sense	3'	-10	5.54648068275672
Sense	3'	-9	5.56623388841848
Sense	3'	-8	5.59610351846467
Sense	3'	-7	5.55130682396013
Sense	3'	-6	5.61513583441138
Sense	3'	-5	5.65223522038855
Sense	3'	-4	5.67258064516129
Sense	3'	-3	5.7510881072815
Sense	3'	-2	5.80041410465554
Sense	3'	-1	5.80997983870968
Sense	3'	1	5.63970064148254
Sense	3'	2	5.52496677425479
Sense	3'	3	5.33970856102004
Sense	3'	4	5.1469242501271
Sense	3'	5	5.13363907849829
Sense	3'	6	4.88681710213777
Sense	3'	7	4.90671473636773
Sense	3'	8	4.99491142103279
Sense	3'	9	5.17096278593377
Sense	3'	10	5.20549199084668
Sense	3'	11	5.29884726224784
Sense	3'	12	5.35026845637584
Sense	3'	13	5.40484118852459
Sense	3'	14	5.41558030629034
Sense	3'	15	5.44719326886852
Sense	3'	16	5.44386274757159
Sense	3'	17	5.49016247778624
Sense	3'	18	5.48137683020807
Sense	3'	19	5.52135208360212
Sense	3'	20	5.53730075777371
Sense	3'	21	5.50963839404414
Sense	3'	22	5.49578186200663
Sense	3'	23	5.53876705232257
Sense	3'	24	5.55828779599271
Sense	3'	25	5.53232546705998
Anti-sense	3'	-25	5.42619047619048
Anti-sense	3'	-24	5.4122172540768
Anti-sense	3'	-23	5.41673190918242
Anti-sense	3'	-22	5.4303759992105
Anti-sense	3'	-21	5.42156518687489
Anti-sense	3'	-20	5.480541157867
Anti-sense	3'	-19	5.48643737257335
Anti-sense	3'	-18	5.50897618201209
Anti-sense	3'	-17	5.49580619255822
Anti-sense	3'	-16	5.52847259180415
Anti-sense	3'	-15	5.55681013106624
Anti-sense	3'	-14	5.60707692307692
Anti-sense	3'	-13	5.63304928402003
Anti-sense	3'	-12	5.6713793408147
Anti-sense	3'	-11	5.67430655619597
Anti-sense	3'	-10	5.70339525944907
Anti-sense	3'	-9	5.72624371157071
Anti-sense	3'	-8	5.77972227506182
Anti-sense	3'	-7	5.81188743328481
Anti-sense	3'	-6	5.70637195967817
Anti-sense	3'	-5	5.7091894977169
Anti-sense	3'	-4	5.70011812714777
Anti-sense	3'	-3	5.66159169550173
Anti-sense	3'	-2	5.64182504556105
Anti-sense	3'	-1	5.58248556502612
Anti-sense	3'	1	5.47540329020923
Anti-sense	3'	2	5.39484827099506
Anti-sense	3'	3	5.6827661909989
Anti-sense	3'	4	5.5600756859035
Anti-sense	3'	5	5.5740629984051
Anti-sense	3'	6	5.65625
Anti-sense	3'	7	5.64553760809267
Anti-sense	3'	8	5.656637863315
Anti-sense	3'	9	5.62444156218475
Anti-sense	3'	10	5.66029539530843
Anti-sense	3'	11	5.57049067035245
Anti-sense	3'	12	5.49087165408373
Anti-sense	3'	13	5.48582884003871
Anti-sense	3'	14	5.51042979140417
Anti-sense	3'	15	5.46203889047755
Anti-sense	3'	16	5.43665356050677
Anti-sense	3'	17	5.40430123530287
Anti-sense	3'	18	5.40388655462185
Anti-sense	3'	19	5.35548426520012
Anti-sense	3'	20	5.43241987923827
Anti-sense	3'	21	5.40438059349977
Anti-sense	3'	22	5.41801385681293
Anti-sense	3'	23	5.34668424254715
Anti-sense	3'	24	5.34540489194966
Anti-sense	3'	25	5.35341830822712
Sense	5'	-25	5.35449389179756
Sense	5'	-24	5.32785997834717
Sense	5'	-23	5.38374961455443
Sense	5'	-22	5.39597762386787
Sense	5'	-21	5.35618341824919
Sense	5'	-20	5.44374437443744
Sense	5'	-19	5.50021800741225
Sense	5'	-18	5.6605365642579
Sense	5'	-17	5.73667879306655
Sense	5'	-16	5.81695955960195
Sense	5'	-15	5.9676532769556
Sense	5'	-14	6.03672256421142
Sense	5'	-13	6.15606125970664
Sense	5'	-12	6.34714285714286
Sense	5'	-11	6.46882009869897
Sense	5'	-10	6.61416250567408
Sense	5'	-9	6.76734600412182
Sense	5'	-8	6.97136140200898
Sense	5'	-7	7.11636485580148
Sense	5'	-6	7.20313174946004
Sense	5'	-5	7.24694405265632
Sense	5'	-4	7.31561026715558
Sense	5'	-3	7.24078120732041
Sense	5'	-2	7.15620641562064
Sense	5'	-1	6.82867589448942
Sense	5'	1	6.06354213609734
Sense	5'	2	5.85355285961872
Sense	5'	3	5.55365377793544
Sense	5'	4	5.4980959634425
Sense	5'	5	5.39442310239767
Sense	5'	6	5.35512539566594
Sense	5'	7	5.3502005730659
Sense	5'	8	5.36245081506464
Sense	5'	9	5.32828395751817
Sense	5'	10	5.27375489647454
Sense	5'	11	5.27764679465589
Sense	5'	12	5.29384632692091
Sense	5'	13	5.27603000447828
Sense	5'	14	5.3089091508294
Sense	5'	15	5.33965554828864
Sense	5'	16	5.28269044804986
Sense	5'	17	5.2909186906019
Sense	5'	18	5.30968480183085
Sense	5'	19	5.30551844620286
Sense	5'	20	5.28543086784007
Sense	5'	21	5.24758259468171
Sense	5'	22	5.2764328341403
Sense	5'	23	5.31076883251359
Sense	5'	24	5.29592142750038
Sense	5'	25	5.32107799393182
Anti-sense	5'	-25	4.37989479836353
Anti-sense	5'	-24	4.400634765625
Anti-sense	5'	-23	4.38623775031956
Anti-sense	5'	-22	4.36495116453794
Anti-sense	5'	-21	4.35515273581739
Anti-sense	5'	-20	4.37764505119454
Anti-sense	5'	-19	4.31351446718419
Anti-sense	5'	-18	4.34466374269006
Anti-sense	5'	-17	4.35458612975391
Anti-sense	5'	-16	4.35733333333333
Anti-sense	5'	-15	4.38280352355419
Anti-sense	5'	-14	4.54381638846738
Anti-sense	5'	-13	4.65394786550812
Anti-sense	5'	-12	4.84757245013173
Anti-sense	5'	-11	4.97432582194311
Anti-sense	5'	-10	5.26313025210084
Anti-sense	5'	-9	5.27789634146342
Anti-sense	5'	-8	5.50255331931511
Anti-sense	5'	-7	5.54868383809793
Anti-sense	5'	-6	5.6226443768997
Anti-sense	5'	-5	5.61319490957803
Anti-sense	5'	-4	5.67462406015038
Anti-sense	5'	-3	5.68415219800517
Anti-sense	5'	-2	5.67447306791569
Anti-sense	5'	-1	5.6682034087734
Anti-sense	5'	1	5.69858012170385
Anti-sense	5'	2	5.77598091198303
Anti-sense	5'	3	5.71432752817211
Anti-sense	5'	4	5.67388613861386
Anti-sense	5'	5	5.6678104224748
Anti-sense	5'	6	5.63534542571117
Anti-sense	5'	7	5.64053599775889
Anti-sense	5'	8	5.59412796602345
Anti-sense	5'	9	5.58541685607783
Anti-sense	5'	10	5.55419167121295
Anti-sense	5'	11	5.53767904388286
Anti-sense	5'	12	5.52716943095391
Anti-sense	5'	13	5.53079098622388
Anti-sense	5'	14	5.53940615835777
Anti-sense	5'	15	5.5542908762421
Anti-sense	5'	16	5.54925800107277
Anti-sense	5'	17	5.53838686904342
Anti-sense	5'	18	5.51377762126948
Anti-sense	5'	19	5.51593642988849
Anti-sense	5'	20	5.53439846341889
Anti-sense	5'	21	5.57369565217391
Anti-sense	5'	22	5.58811978399607
Anti-sense	5'	23	5.57176234979973
Anti-sense	5'	24	5.56791888730014
Anti-sense	5'	25	5.56152266624546

## Sheet: Fig.4B
strand	side	position	uCG.coverage
Sense	3'	-25	2.45576852193142
Sense	3'	-24	2.46287446688246
Sense	3'	-23	2.45539099003789
Sense	3'	-22	2.45249095249095
Sense	3'	-21	2.45791315085409
Sense	3'	-20	2.47194008412847
Sense	3'	-19	2.47474331238626
Sense	3'	-18	2.49555486904885
Sense	3'	-17	2.5039254002537
Sense	3'	-16	2.51358125042338
Sense	3'	-15	2.51948665991221
Sense	3'	-14	2.53977712688955
Sense	3'	-13	2.54581366542802
Sense	3'	-12	2.55434196332256
Sense	3'	-11	2.561884527182
Sense	3'	-10	2.57725987256808
Sense	3'	-9	2.58718538659975
Sense	3'	-8	2.60101764873329
Sense	3'	-7	2.60305172220353
Sense	3'	-6	2.60549416098441
Sense	3'	-5	2.61184441069969
Sense	3'	-4	2.63080937598416
Sense	3'	-3	2.64020146520147
Sense	3'	-2	2.62616318934274
Sense	3'	-1	2.61506109690251
Sense	3'	1	2.55763306827136
Sense	3'	2	2.52580907946382
Sense	3'	3	2.50760653126244
Sense	3'	4	2.46695874406718
Sense	3'	5	2.47940754175168
Sense	3'	6	2.46744612563044
Sense	3'	7	2.51954951126222
Sense	3'	8	2.53332126041289
Sense	3'	9	2.56651095539984
Sense	3'	10	2.56487562189055
Sense	3'	11	2.58122255994595
Sense	3'	12	2.60832085658545
Sense	3'	13	2.61369887321444
Sense	3'	14	2.62256533120369
Sense	3'	15	2.62571848683331
Sense	3'	16	2.62339197236238
Sense	3'	17	2.63109895120838
Sense	3'	18	2.63271088814567
Sense	3'	19	2.62844682048396
Sense	3'	20	2.62467415517323
Sense	3'	21	2.60447904652057
Sense	3'	22	2.606415893177
Sense	3'	23	2.6035048609821
Sense	3'	24	2.59858032739388
Sense	3'	25	2.56401564537158
Anti-sense	3'	-25	2.49719837863613
Anti-sense	3'	-24	2.49189780296251
Anti-sense	3'	-23	2.50829293187037
Anti-sense	3'	-22	2.51124561010238
Anti-sense	3'	-21	2.52412128426414
Anti-sense	3'	-20	2.51821502616252
Anti-sense	3'	-19	2.5080550098232
Anti-sense	3'	-18	2.52174625008189
Anti-sense	3'	-17	2.55294155928675
Anti-sense	3'	-16	2.56601231716706
Anti-sense	3'	-15	2.57919126515586
Anti-sense	3'	-14	2.6097614153118
Anti-sense	3'	-13	2.61620185922977
Anti-sense	3'	-12	2.61656925503295
Anti-sense	3'	-11	2.64155379984953
Anti-sense	3'	-10	2.64933397528488
Anti-sense	3'	-9	2.64904552129223
Anti-sense	3'	-8	2.65782449115783
Anti-sense	3'	-7	2.71137006371597
Anti-sense	3'	-6	2.69969418960246
Anti-sense	3'	-5	2.73315827011608
Anti-sense	3'	-4	2.75063138245308
Anti-sense	3'	-3	2.74275236440843
Anti-sense	3'	-2	2.74116883116884
Anti-sense	3'	-1	2.75380756953945
Anti-sense	3'	1	2.75378847880035
Anti-sense	3'	2	2.69951674145665
Anti-sense	3'	3	2.76519473202337
Anti-sense	3'	4	2.64616230654411
Anti-sense	3'	5	2.64777866453843
Anti-sense	3'	6	2.70607998966207
Anti-sense	3'	7	2.7147977470558
Anti-sense	3'	8	2.70855148342059
Anti-sense	3'	9	2.69909054962435
Anti-sense	3'	10	2.6984668644906
Anti-sense	3'	11	2.67389237497623
Anti-sense	3'	12	2.66288416075651
Anti-sense	3'	13	2.64801699716714
Anti-sense	3'	14	2.6466856060606
Anti-sense	3'	15	2.63453065134099
Anti-sense	3'	16	2.62180135897064
Anti-sense	3'	17	2.63290892238646
Anti-sense	3'	18	2.62953722727718
Anti-sense	3'	19	2.63157635710419
Anti-sense	3'	20	2.65995024875622
Anti-sense	3'	21	2.66316053092912
Anti-sense	3'	22	2.67568640798727
Anti-sense	3'	23	2.68025485989206
Anti-sense	3'	24	2.66849023630422
Anti-sense	3'	25	2.67751424894282
Sense	5'	-25	2.54737397730272
Sense	5'	-24	2.53832902670112
Sense	5'	-23	2.55181609195402
Sense	5'	-22	2.54565560821485
Sense	5'	-21	2.56121035867608
Sense	5'	-20	2.582802124834
Sense	5'	-19	2.60438699569135
Sense	5'	-18	2.63800038306838
Sense	5'	-17	2.66017563955708
Sense	5'	-16	2.70813873840213
Sense	5'	-15	2.73944496414093
Sense	5'	-14	2.78725398313027
Sense	5'	-13	2.8377637534264
Sense	5'	-12	2.8835247550451
Sense	5'	-11	2.95773997890295
Sense	5'	-10	3.00448223584469
Sense	5'	-9	3.03595763340753
Sense	5'	-8	3.07660176081228
Sense	5'	-7	3.10250631701154
Sense	5'	-6	3.15964240102171
Sense	5'	-5	3.16074041556922
Sense	5'	-4	3.18154249651669
Sense	5'	-3	3.14991364421416
Sense	5'	-2	3.03377265238879
Sense	5'	-1	2.92778817865739
Sense	5'	1	2.63396648044692
Sense	5'	2	2.59453330881901
Sense	5'	3	2.50932929904184
Sense	5'	4	2.50105303465441
Sense	5'	5	2.4942068850546
Sense	5'	6	2.48442707734745
Sense	5'	7	2.50702151348635
Sense	5'	8	2.5022023375993
Sense	5'	9	2.51623342728887
Sense	5'	10	2.53283387851291
Sense	5'	11	2.51817192600654
Sense	5'	12	2.5218380679733
Sense	5'	13	2.52011590326536
Sense	5'	14	2.52231435415516
Sense	5'	15	2.51993955476929
Sense	5'	16	2.50635321688821
Sense	5'	17	2.50692861536236
Sense	5'	18	2.48936475483339
Sense	5'	19	2.49757420091325
Sense	5'	20	2.50592955546087
Sense	5'	21	2.49279661016951
Sense	5'	22	2.49251603706345
Sense	5'	23	2.49580598103574
Sense	5'	24	2.50588545790444
Sense	5'	25	2.5101105249937
Anti-sense	5'	-25	2.31673457069564
Anti-sense	5'	-24	2.34788061198897
Anti-sense	5'	-23	2.3430188268582
Anti-sense	5'	-22	2.3396551724138
Anti-sense	5'	-21	2.36088154269972
Anti-sense	5'	-20	2.37881981032666
Anti-sense	5'	-19	2.3789379741187
Anti-sense	5'	-18	2.36374429223745
Anti-sense	5'	-17	2.40237355185081
Anti-sense	5'	-16	2.45293660054454
Anti-sense	5'	-15	2.45928143712576
Anti-sense	5'	-14	2.50126839167936
Anti-sense	5'	-13	2.5232873851295
Anti-sense	5'	-12	2.52376395534291
Anti-sense	5'	-11	2.54035200686843
Anti-sense	5'	-10	2.5594328126731
Anti-sense	5'	-9	2.59875050382911
Anti-sense	5'	-8	2.56102403343784
Anti-sense	5'	-7	2.55149670218163
Anti-sense	5'	-6	2.54917491749175
Anti-sense	5'	-5	2.5258737804125
Anti-sense	5'	-4	2.53235087719298
Anti-sense	5'	-3	2.52354349561054
Anti-sense	5'	-2	2.56373388109096
Anti-sense	5'	-1	2.56990131578948
Anti-sense	5'	1	2.60022771415175
Anti-sense	5'	2	2.57084661707403
Anti-sense	5'	3	2.56132972864723
Anti-sense	5'	4	2.55389053955131
Anti-sense	5'	5	2.55714877121675
Anti-sense	5'	6	2.55699289576929
Anti-sense	5'	7	2.53988981840441
Anti-sense	5'	8	2.53302876480543
Anti-sense	5'	9	2.51548122775205
Anti-sense	5'	10	2.50035292931333
Anti-sense	5'	11	2.51785354044787
Anti-sense	5'	12	2.51594613749116
Anti-sense	5'	13	2.5079606530778
Anti-sense	5'	14	2.49262777948038
Anti-sense	5'	15	2.48504904456438
Anti-sense	5'	16	2.48891152997115
Anti-sense	5'	17	2.48066036136819
Anti-sense	5'	18	2.4801369398685
Anti-sense	5'	19	2.47400611620796
Anti-sense	5'	20	2.46347624485277
Anti-sense	5'	21	2.46929412991348
Anti-sense	5'	22	2.47544581618657
Anti-sense	5'	23	2.48027520886387
Anti-sense	5'	24	2.48348724370009
Anti-sense	5'	25	2.47743318204739
