# Supplementary material for: Precise genomic mapping of 5-hydroxymethylcytosine via covalent tether-directed sequencing
Source: PLoS Biol. 2020 Apr 10;18(4):e3000684. doi: 10.1371/journal.pbio.3000684 (PMC7176277; doi:10.1371/journal.pbio.3000684)
Supplement: S2 Data — (XLSX) [file pbio.3000684.s011.xlsx]

## Sheet: Supp.Fig.2E
1H	3.13
1H	3.56
1H	3.65
1H+HhaI	82.31
1H+HhaI	90
1H+HhaI	86.15
2H	8.8
2H	9.03
2H	8.59
2H+HhaI	97.72
2H+HhaI	100
2H+HhaI	96.14

## Sheet: Supp.Fig.3A
distance	percent_reads	strand
1	0.358488471761491	Positive strand
0	69.3886915016113	Positive strand
-1	8.43551207380682	Positive strand
-3	11.6716179752706	Positive strand
< -7	0.921926863211462	Positive strand
-4	7.20495432107839	Positive strand
-6	0.256076362890751	Positive strand
-7	0.110952736373985	Positive strand
-2	0.704243518468764	Positive strand
2	0.0298817210991075	Positive strand
-5	0.574060752501553	Positive strand
> 7	0.298779500406976	Positive strand
7	0.0106642617005813	Positive strand
6	0.0106684517654813	Positive strand
4	0.00426821871917251	Positive strand
3	0.00854062750324497	Positive strand
5	0.0106726418303812	Positive strand
> 7	1.01393344586793	Negative strand
6	0.233451932601562	Negative strand
4	5.73752997668802	Negative strand
3	14.484609451411	Negative strand
1	10.6839410403512	Negative strand
0	65.4228924952762	Negative strand
2	0.707070053718399	Negative strand
-1	0.64257707795282	Negative strand
7	0.166731289203993	Negative strand
< -7	0.244582457507072	Negative strand
5	0.613758037316815	Negative strand
-3	0.00889504401908428	Negative strand
-7	0.0155624204061793	Negative strand
-6	0.00667518964153145	Negative strand
-4	0.00667518964153145	Negative strand
-2	0.0111148983966371	Negative strand

## Sheet: Supp.Fig.3B
distance	percent_reads	strand
0	64.1003687587693	Positive strand
-1	8.28636005470801	Positive strand
-5	1.13898230979583	Positive strand
-7	0.226924616514829	Positive strand
-2	7.02813901817461	Positive strand
-4	7.67295071784498	Positive strand
< -7	2.4195008820504	Positive strand
-6	0.336043919302741	Positive strand
> 7	1.6825673264653	Positive strand
3	0.249065833533205	Positive strand
-3	5.59169106516508	Positive strand
5	0.0816632498740897	Positive strand
1	0.58046738230352	Positive strand
2	0.36751706793776	Positive strand
4	0.10232091392054	Positive strand
7	0.0668159225168892	Positive strand
6	0.0686209611228897	Positive strand
2	7.03479277304908	Negative strand
0	64.0729808216614	Negative strand
< -7	1.68100786049784	Negative strand
1	8.28426892316219	Negative strand
5	1.14030248706073	Negative strand
4	7.68991436268791	Negative strand
> 7	2.42261978283033	Negative strand
3	5.60035003035403	Negative strand
-3	0.249855719217109	Negative strand
-1	0.58748734659082	Negative strand
-4	0.0997706810539466	Negative strand
7	0.2240233186877	Negative strand
-2	0.362570611927728	Negative strand
6	0.335098807826312	Negative strand
-6	0.0675487345883164	Negative strand
-5	0.0816546818697563	Negative strand
-7	0.0657530569348054	Negative strand

## Sheet: Supp.Fig.4
chr	R1	R2	hmC	subsample.size
chr19	0	0	500	0.6
chr19	0	0	500	0.6
chr19	0	0	500	0.6
chr19	0	0	500	0.6
chr19	0	0	500	0.6
chr19	0	0	500	0.6
chr19	0	0	500	0.6
chr19	0	0	500	0.6
chr19	0	0	500	0.6
chr19	0	0	500	0.6
chr19	0	0	500	0.6
chr19	0	0	500	0.6
chr19	0	0	500	0.6
chr19	0	0	500	0.6
chr19	0	0	500	0.6
chr19	0	0	500	0.6
chr19	0	0	500	0.6
chr19	0	0	500	0.6
chr19	0	0	500	0.6
chr19	0	0	500	0.6
chr19	0	0	500	0.6
chr19	0	0	500	0.6
chr19	0	0	500	0.6
chr19	0	0	500	0.6
chr19	0	0	500	0.6
chr19	0	0	500	0.6
chr19	0	0	500	0.6
chr19	0	0	500	0.6
chr19	0	0	500	0.6
chr19	0	0	500	0.6
chr19	0	0	500	0.6
chr19	0	0	500	0.6
chr19	0	0	500	0.6
chr19	0	0	500	0.6
chr19	0	0	500	0.6
chr19	0	0	500	0.6
chr19	0	0	500	0.6
chr19	0	0	500	0.6
chr19	0	0	500	0.6
chr19	0	0	500	0.6
chr19	0	0	500	0.6
chr19	0	0	500	0.6
chr19	0	0	500	0.6
chr19	0	0	500	0.6
chr19	0	0	500	0.6
chr19	0	0	500	0.6
chr19	0	0	500	0.6
chr19	0	0	500	0.6
chr19	0	0	500	0.6
chr19	0	0	500	0.6
chr19	0	0	500	0.6
chr19	0	0	500	0.6
chr19	0	0	500	0.6
chr19	0	0	500	0.6
chr19	0	0	500	0.6
chr19	0	0	500	0.6
chr19	0	0	500	0.6
chr19	0	0	500	0.6
chr19	0	0	500	0.6
chr19	0	0	500	0.6
chr19	0	0	500	0.6
chr19	0	0	500	0.6
chr19	0	0	500	0.6
chr19	0	0	500	0.6
chr19	0	0	500	0.6
chr19	0	0	500	0.6
chr19	0	0	500	0.6
chr19	0	0	500	0.6
chr19	0	0	500	0.6
chr19	0	0	500	0.6
chr19	0	0	500	0.6
chr19	0	0	500	0.6
chr19	0	0	500	0.6
chr19	0	0	500	0.6
chr19	0	0	500	0.6
chr19	0	0	500	0.6
chr19	0	0	500	0.6
chr19	0	0	500	0.6
chr19	0	0	500	0.6
chr19	0	0	500	0.6
chr19	0	0	500	0.6
chr19	0	0	500	0.6
chr19	0	0	500	0.6
chr19	0	0	500	0.6
chr19	0	0	500	0.6
chr19	0	0	500	0.6
chr19	0	0	500	0.6
chr19	0	0	500	0.6
chr19	0	0	500	0.6
chr19	0	0	500	0.6
chr19	0	0	500	0.6
chr19	0	0	500	0.6
chr19	0	0	500	0.6
chr19	0	0	500	0.6
chr19	0	0	500	0.6
chr19	0	0	500	0.6
chr19	0	0	500	0.6
chr19	0	0	500	0.6
chr19	0	0	500	0.6
chr19	0	0	500	0.6
chr19	0	0	500	0.6
chr19	0	0	500	0.6
chr19	0	0	500	0.6
chr19	0	0	500	0.6
chr19	0	0	500	0.6
chr19	0	0	500	0.6
chr19	0	0	500	0.6
chr19	0	0	500	0.6
chr19	0	0	500	0.6
chr19	0	0	500	0.6
chr19	0	0	500	0.6
chr19	0	0	500	0.6
chr19	0	0	500	0.6
chr19	0	0	500	0.6
chr19	0	0	500	0.6
chr19	0	0	500	0.6
chr19	0	0	500	0.6
chr19	0	0	500	0.6
chr19	0	0	500	0.6
chr19	0	0	500	0.6
chr19	0	0	500	0.6
chr19	0	0	500	0.6
chr19	0	0	500	0.6
chr19	0	0	500	0.6
chr19	0	0	500	0.6
chr19	0	0	500	0.6
chr19	0	0	500	0.6
chr19	0	0	500	0.6
chr19	0	0	500	0.6
chr19	0	0	500	0.6
chr19	0	0	500	0.6
chr19	0	0	500	0.6
chr19	0	0	500	0.6
chr19	0	0	500	0.6
chr19	0	0	500	0.6
chr19	0	0	500	0.6
chr19	0	0	500	0.6
chr19	0	0	500	0.6
chr19	0	0	500	0.6
chr19	0	0	500	0.6
chr19	0	0	500	0.6
chr19	0	0	500	0.6
chr19	0	0	500	0.6
chr19	0	0	500	0.6
chr19	0	0	500	0.6
chr19	0	0	500	0.6
chr19	0	0	500	0.6
chr19	0	0	500	0.6
chr19	0	0	500	0.6
chr19	0	0	500	0.6
chr19	0	0	500	0.6
chr19	0	0	500	0.6
chr19	0	0	500	0.6
chr19	0	0	500	0.6
chr19	0	0	500	0.6
chr19	0	0	500	0.6
chr19	0	0	500	0.6
chr19	0	0	500	0.6
chr19	0	0	500	0.6
chr19	0	0	500	0.6
chr19	0	0	500	0.6
chr19	0	0	500	0.6
chr19	0	0	500	0.6
chr19	0	0	500	0.6
chr19	0	0	500	0.6
chr19	0	0	500	0.6
chr19	0	0	500	0.6
chr19	0	0	500	0.6
chr19	0	0	500	0.6
chr19	0	0	500	0.6
chr19	0	0	500	0.6
chr19	0	0	500	0.6
chr19	0	0	500	0.6
chr19	0	0	500	0.6
chr19	0	0	500	0.6
chr19	0	0	500	0.6
chr19	0	0	500	0.6
chr19	0	0	500	0.6
chr19	0	0	500	0.6
chr19	0	0	500	0.6
chr19	0	0	500	0.6
chr19	0	0	500	0.6
chr19	0	0	500	0.6
chr19	0	0	500	0.6
chr19	0	0	500	0.6
chr19	0	0	500	0.6
chr19	0	0	500	0.6
chr19	0	0	500	0.6
chr19	0	0	500	0.6
chr19	0	0	500	0.6
chr19	0	0	500	0.6
chr19	0	0	500	0.6
chr19	0	0	500	0.6
chr19	0	0	500	0.6
chr19	0	0	500	0.6
chr19	0	0	500	0.6
chr19	0	0	500	0.6
chr19	0	0	500	0.6
chr19	0	0	500	0.6
chr19	0	0	500	0.6
chr19	0	0	500	0.6
chr19	0	0	500	0.6
chr19	0	0	500	0.6
chr19	0	0	500	0.6
chr19	0	0	500	0.6
chr19	0	0	500	0.6
chr19	0	0	500	0.6
chr19	0	0	500	0.6
chr19	0	0	500	0.6
chr19	0	0	500	0.6
chr19	0	0	500	0.6
chr19	0	0	500	0.6
chr19	0	0	500	0.6
chr19	0	0	500	0.6
chr19	0	0	500	0.6
chr19	0	0	500	0.6
chr19	0	0	500	0.6
chr19	0	0	500	0.6
chr19	0	0	500	0.6
chr19	0	0	500	0.6
chr19	0	0	500	0.6
chr19	0	0	500	0.6
chr19	0	0	500	0.6
chr19	0	0	500	0.6
chr19	0	0	500	0.6
chr19	0	0	500	0.6
chr19	0	0	500	0.6
chr19	0	0	500	0.6
chr19	0	0	500	0.6
chr19	0	0	500	0.6
chr19	0	0	500	0.6
chr19	0	0	500	0.6
chr19	0	0	500	0.6
chr19	0	0	500	0.6
chr19	0	0	500	0.6
chr19	0	0	500	0.6
chr19	0	0	500	0.6
chr19	0	0	500	0.6
chr19	0	0	500	0.6
chr19	0	0	500	0.6
chr19	0	0	500	0.6
chr19	0	0	500	0.6
chr19	0	0	500	0.6
chr19	0	0	500	0.6
chr19	0	0	500	0.6
chr19	0	0	500	0.6
chr19	0	0	500	0.6
chr19	0	0	500	0.6
chr19	0	0	500	0.6
chr19	0	0	500	0.6
chr19	0	0	500	0.6
chr19	0	0	500	0.6
chr19	0	0	500	0.6
chr19	0	0	500	0.6
chr19	0	0	500	0.6
chr19	0	0	500	0.6
chr19	0	0	500	0.6
chr19	0	0	500	0.6
chr19	0	0	500	0.6
chr19	0	0	500	0.6
chr19	0	0	500	0.6
chr19	0	0	500	0.6
chr19	0	0	500	0.6
chr19	0	0	500	0.6
chr19	0	0	500	0.6
chr19	0	0	500	0.6
chr19	0	0	500	0.6
chr19	0	0	500	0.6
chr19	0	0	500	0.6
chr19	0	0	500	0.6
chr19	0	0	500	0.6
chr19	0	0	500	0.6
chr19	0	0	500	0.6
chr19	0	0	500	0.6
chr19	0	0	500	0.6
chr19	0	0	500	0.6
chr19	0	0	500	0.6
chr19	0	0	500	0.6
chr19	0	0	500	0.6
chr19	0	0	500	0.6
chr19	0	0	500	0.6
chr19	0	0	500	0.6
chr19	0	0	500	0.6
chr19	0	0	500	0.6
chr19	0	0	500	0.6
chr19	0	0	500	0.6
chr19	0	0	500	0.6
chr19	0	0	500	0.6
chr19	0	0	500	0.6
chr19	0	0	500	0.6
chr19	0	0	500	0.6
chr19	0	0	500	0.6
chr19	0	0	500	0.6
chr19	0	0	500	0.6
chr19	0	0	500	0.6
chr19	0	0	500	0.6
chr19	0	0	500	0.6
chr19	0	0	500	0.6
chr19	0	0	500	0.6
chr19	0	0	500	0.6
chr19	0	0	500	0.6
chr19	0	0	500	0.6
chr19	0	0	500	0.6
chr19	0	0	500	0.6
chr19	0	0	500	0.6
chr19	0	0	500	0.6
chr19	0	0	500	0.6
chr19	0	0	500	0.6
chr19	0	0	500	0.6
chr19	0	0	500	0.6
chr19	0	0	500	0.6
chr19	0	0	500	0.6
chr19	0	0	500	0.6
chr19	0	0	500	0.6
chr19	0	0	500	0.6
chr19	0	0	500	0.6
chr19	0	0	500	0.6
chr19	0	0	500	0.6
chr19	0	0	500	0.6
chr19	0	0	500	0.6
chr19	0	0	500	0.6
chr19	0	0	500	0.6
chr19	0	0	500	0.6
chr19	0	0	500	0.6
chr19	0	0	500	0.6
chr19	0	0	500	0.6
chr19	0	0	500	0.6
chr19	0	0	500	0.6
chr19	0	0	500	0.6
chr19	0	0	500	0.6
chr19	0	0	500	0.6
chr19	0	0	500	0.6
chr19	0	0	500	0.6
chr19	0	0	500	0.6
chr19	0	0	500	0.6
chr19	0	0	500	0.6
chr19	0	0	500	0.6
chr19	0	0	500	0.6
chr19	0	0	500	0.6
chr19	0	0	500	0.6
chr19	0	0	500	0.6
chr19	0	0	500	0.6
chr19	0	0	500	0.6
chr19	0	0	500	0.6
chr19	0	0	500	0.6
chr19	0	0	500	0.6
chr19	0	0	500	0.6
chr19	0	0	500	0.6
chr19	0	0	500	0.6
chr19	0	0	500	0.6
chr19	0	0	500	0.6
chr19	0	0	500	0.6
chr19	0	0	500	0.6
chr19	0	0	500	0.6
chr19	0	0	500	0.6
chr19	0	0	500	0.6
chr19	0	0	500	0.6
chr19	0	0	500	0.6
chr19	0	0	500	0.6
chr19	0	0	500	0.6
chr19	0	0	500	0.6
chr19	0	0	500	0.6
chr19	0	0	500	0.6
chr19	0	0	500	0.6
chr19	0	0	500	0.6
chr19	0	0	500	0.6
chr19	0	0	500	0.6
chr19	0	0	500	0.6
chr19	0	0	500	0.6
chr19	0	0	500	0.6
chr19	0	0	500	0.6
chr19	0	0	500	0.6
chr19	0	0	500	0.6
chr19	0	0	500	0.6
chr19	0	0	500	0.6
chr19	0	0	500	0.6
chr19	0	0	500	0.6
chr19	0	0	500	0.6
chr19	0	0	500	0.6
chr19	0	0	500	0.6
chr19	0	0	500	0.6
chr19	0	0	500	0.6
chr19	0	0	500	0.6
chr19	0	0	500	0.6
chr19	0	0	500	0.6
chr19	0	0	500	0.6
chr19	0	0	500	0.6
chr19	0	0	500	0.6
chr19	0	0	500	0.6
chr19	0	0	500	0.6
chr19	0	0	500	0.6
chr19	0	0	500	0.6
chr19	0	0	500	0.6
chr19	0	0	500	0.6
chr19	0	0	500	0.6
chr19	0	0	500	0.6
chr19	0	0	500	0.6
chr19	0	0	500	0.6
chr19	0	0	500	0.6
chr19	0	0	500	0.6
chr19	0	0	500	0.6
chr19	0	0	500	0.6
chr19	0	0	500	0.6
chr19	0	0	500	0.6
chr19	0	0	500	0.6
chr19	0	0	500	0.6
chr19	0	0	500	0.6
chr19	0	0	500	0.6
chr19	0	0	500	0.6
chr19	0	0	500	0.6
chr19	0	0	500	0.6
chr19	0	0	500	0.6
chr19	0	0	500	0.6
chr19	0	0	500	0.6
chr19	0	0	500	0.6
chr19	0	0	500	0.6
chr19	0	0	500	0.6
chr19	0	0	500	0.6
chr19	0	0	500	0.6
chr19	0	0	500	0.6
chr19	0	0	500	0.6
chr19	0	0	500	0.6
chr19	0	0	500	0.6
chr19	0	0	500	0.6
chr19	0	0	500	0.6
chr19	0	0	500	0.6
chr19	0	0	500	0.6
chr19	0	0	500	0.6
chr19	0	0	500	0.6
chr19	0	0	500	0.6
chr19	0	0	500	0.6
chr19	0	0	500	0.6
chr19	0	0	500	0.6
chr19	0	0	500	0.6
chr19	0	0	500	0.6
chr19	0	0	500	0.6
chr19	0	0	500	0.6
chr19	0	0	500	0.6
chr19	0	0	500	0.6
chr19	0	0	500	0.6
chr19	0	0	500	0.6
chr19	0	0	500	0.6
chr19	0	0	500	0.6
chr19	0	0	500	0.6
chr19	0	0	500	0.6
chr19	0	0	500	0.6
chr19	0	0	500	0.6
chr19	0	0	500	0.6
chr19	0	0	500	0.6
chr19	0	0	500	0.6
chr19	0	0	500	0.6
chr19	0	0	500	0.6
chr19	0	0	500	0.6
chr19	0	0	500	0.6
chr19	0	0	500	0.6
chr19	0	0	500	0.6
chr19	0	0	500	0.6
chr19	0	0	500	0.6
chr19	0	0	500	0.6
chr19	0	0	500	0.6
chr19	0	0	500	0.6
chr19	0	0	500	0.6
chr19	0	0	500	0.6
chr19	0	0	500	0.6
chr19	0	0	500	0.6
chr19	0	0	500	0.6
chr19	0	0	500	0.6
chr19	0	0	500	0.6
chr19	0	0	500	0.6
chr19	0	0	500	0.6
chr19	0	0	500	0.6
chr19	0	0	500	0.6
chr19	0	0	500	0.6
chr19	0	0	500	0.6
chr19	0	0	500	0.6
chr19	0	0	500	0.6
chr19	0	0	500	0.6
chr19	0	0	500	0.6
chr19	0	0	500	0.6
chr19	0	0	500	0.6
chr19	0	0	500	0.6
chr19	0	0	500	0.6
chr19	0	0	500	0.6
chr19	0	0	500	0.6
chr19	0	0	500	0.6
chr19	0	0	500	0.6
chr19	0	0	500	0.6
chr19	0	0	500	0.6
chr19	0	0	500	0.6
chr19	0	0	500	0.6
chr19	0	0	500	0.6
chr19	0	0	500	0.6
chr19	0	0	500	0.6
chr19	0	0	500	0.6
chr19	0	0	500	0.6
chr19	0	0	500	0.6
chr19	0	0	500	0.6
chr19	0	0	500	0.6
chr19	0	0	500	0.6
chr19	0	0	500	0.6
chr19	0	0	500	0.6
chr19	0	0	500	0.6
chr19	0	0	500	0.6
chr19	0	0	500	0.6
chr19	0	0	500	0.6
chr19	0	0	500	0.6
chr19	0	0	500	0.6
chr19	0	0	500	0.6
chr19	0	0	500	0.6
chr19	0	0	500	0.6
chr19	0	0	500	0.6
chr19	0	0	500	0.6
chr19	0	0	500	0.6
chr19	0	0	500	0.6
chr19	0	0	500	0.6
chr19	0	0	500	0.6
chr19	0	0	500	0.6
chr19	0	0	500	0.6
chr19	0	0	500	0.6
chr19	0	0	500	0.6
chr19	0	0	500	0.6
chr19	0	0	500	0.6
chr19	0	0	500	0.6
chr19	0	0	500	0.6
chr19	0	0	500	0.6
chr19	0	0	500	0.6
chr19	0	0	500	0.6
chr19	0	0	500	0.6
chr19	0	0	500	0.6
chr19	0	0	500	0.6
chr19	0	0	500	0.6
chr19	0	0	500	0.6
chr19	0	0	500	0.6
chr19	0	0	500	0.6
chr19	0	0	500	0.6
chr19	0	0	500	0.6
chr19	0	0	500	0.6
chr19	0	0	500	0.6
chr19	0	0	500	0.6
chr19	0	0	500	0.6
chr19	0	0	500	0.6
chr19	0	0	500	0.6
chr19	0	0	500	0.6
chr19	0	0	500	0.6
chr19	0	0	500	0.6
chr19	0	0	500	0.6
chr19	0	0	500	0.6
chr19	0	0	500	0.6
chr19	0	0	500	0.6
chr19	0	0	500	0.6
chr19	0	0	500	0.6
chr19	0	0	500	0.6
chr19	0	0	500	0.6
chr19	0	0	500	0.6
chr19	0	0	500	0.6
chr19	0	0	500	0.6
chr19	0	0	500	0.6
chr19	0	0	500	0.6
chr19	0	0	500	0.6
chr19	0	0	500	0.6
chr19	0	0	500	0.6
chr19	0	0	500	0.6
chr19	0	0	500	0.6
chr19	0	0	500	0.6
chr19	0	0	500	0.6
chr19	0	0	500	0.6
chr19	0	0	500	0.6
chr19	0	0	500	0.6
chr19	0	0	500	0.6
chr19	0	0	500	0.6
chr19	0	0	500	0.6
chr19	0	0	500	0.6
chr19	0	0	500	0.6
chr19	0	0	500	0.6
chr19	0	0	500	0.6
chr19	0	0	500	0.6
chr19	0	0	500	0.6
chr19	0	0	500	0.6
chr19	0	0	500	0.6
chr19	0	0	500	0.6
chr19	0	0	500	0.6
chr19	0	0	500	0.6
chr19	0	0	500	0.6
chr19	0	0	500	0.6
chr19	0	0	500	0.6
chr19	0	0	500	0.6
chr19	0	0	500	0.6
chr19	0	0	500	0.6
chr19	0	0	500	0.6
chr19	0	0	500	0.6
chr19	0	0	500	0.6
chr19	0	0	500	0.6
chr19	0	0	500	0.6
chr19	0	0	500	0.6
chr19	0	0	500	0.6
chr19	0	0	500	0.6
chr19	0	0	500	0.6
chr19	0	0	500	0.6
chr19	0	0	500	0.6
chr19	0	0	500	0.6
chr19	0	0	500	0.6
chr19	0	0	500	0.6
chr19	0	0	500	0.6
chr19	0	0	500	0.6
chr19	0	0	500	0.6
chr19	0	0	500	0.6
chr19	0	0	500	0.6
chr19	0	0	500	0.6
chr19	0	0	500	0.6
chr19	0	0	500	0.6
chr19	0	0	500	0.6
chr19	0	0	500	0.6
chr19	0	0	500	0.6
chr19	0	0	500	0.6
chr19	0	0	500	0.6
chr19	0	0	500	0.6
chr19	0	0	500	0.6
chr19	0	0	500	0.6
chr19	0	0	500	0.6
chr19	0	0	500	0.6
chr19	0	0	500	0.6
chr19	0	0	500	0.6
chr19	0	0	500	0.6
chr19	0	0	500	0.6
chr19	0	0	500	0.6
chr19	0	0	500	0.6
chr19	0	0	500	0.6
chr19	0	0	500	0.6
chr19	0	0	500	0.6
chr19	0	0	500	0.6
chr19	0	0	500	0.6
chr19	0	0	500	0.6
chr19	0	0	500	0.6
chr19	0	0	500	0.6
chr19	0	0	500	0.6
chr19	0	0	500	0.6
chr19	0	0	500	0.6
chr19	0	0	500	0.6
chr19	0	0	500	0.6
chr19	0	0	500	0.6
chr19	0	0	500	0.6
chr19	0	0	500	0.6
chr19	0	0	500	0.6
chr19	0	0	500	0.6
chr19	0	0	500	0.6
chr19	0	0	500	0.6
chr19	0	0	500	0.6
chr19	0	0	500	0.6
chr19	0	0	500	0.6
chr19	0	0	500	0.6
chr19	0	0	500	0.6
chr19	0	0	500	0.6
chr19	0	0	500	0.6
chr19	0	0	500	0.6
chr19	0	0	500	0.6
chr19	0	0	500	0.6
chr19	0	0	500	0.6
chr19	0	0	500	0.6
chr19	0	0	500	0.6
chr19	0	0	500	0.6
chr19	0	0	500	0.6
chr19	0	0	500	0.6
chr19	0	0	500	0.6
chr19	0	0	500	0.6
chr19	0	0	500	0.6
chr19	0	0	500	0.6
chr19	0	0	500	0.6
chr19	0	0	500	0.6
chr19	0	0	500	0.6
chr19	0	0	500	0.6
chr19	0	0	500	0.6
chr19	0	0	500	0.6
chr19	0	0	500	0.6
chr19	0	0	500	0.6
chr19	0	0	500	0.6
chr19	0	0	500	0.6
chr19	0	0	500	0.6
chr19	0	0	500	0.6
chr19	0	0	500	0.6
chr19	0	0	500	0.6
chr19	0	0	500	0.6
chr19	0	0	500	0.6
chr19	0	0	500	0.6
chr19	0	0	500	0.6
chr19	0	0	500	0.6
chr19	0	0	500	0.6
chr19	0	0	500	0.6
chr19	0	0	500	0.6
chr19	0	0	500	0.6
chr19	0	0	500	0.6
chr19	0	0	500	0.6
chr19	0	0	500	0.6
chr19	0	0	500	0.6
chr19	0	0	500	0.6
chr19	0	0	500	0.6
chr19	0	0	500	0.6
chr19	0	0	500	0.6
chr19	0	0	500	0.6
chr19	0	0	500	0.6
chr19	0	0	500	0.6
chr19	0	0	500	0.6
chr19	0	0	500	0.6
chr19	0	0	500	0.6
chr19	0	0	500	0.6
chr19	0	0	500	0.6
chr19	0	0	500	0.6
chr19	0	0	500	0.6
chr19	0	0	500	0.6
chr19	0	0	500	0.6
chr19	0	0	500	0.6
chr19	0	0	500	0.6
chr19	0	0	500	0.6
chr19	0	0	500	0.6
chr19	0	0	500	0.6
chr19	0	0	500	0.6
chr19	0	0	500	0.6
chr19	0	0	500	0.6
chr19	0	0	500	0.6
chr19	0	0	500	0.6
chr19	0	0	500	0.6
chr19	0	0	500	0.6
chr19	0	0	500	0.6
chr19	0	0	500	0.6
chr19	0	0	500	0.6
chr19	0	0	500	0.6
chr19	0	0	500	0.6
chr19	1	0	500	0.6
chr19	0	0	500	0.6
chr19	0	0	500	0.6
chr19	1	0	500	0.6
chr19	0	0	500	0.6
chr19	0	0	500	0.6
chr19	0	0	500	0.6
chr19	0	0	500	0.6
chr19	0	2	500	0.6
chr19	1	0	500	0.6
chr19	2	0	500	0.6
chr19	0	0	500	0.6
chr19	0	0	500	0.6
chr19	0	0	500	0.6
chr19	0	0	500	0.6
chr19	0	0	500	0.6
chr19	0	0	500	0.6
chr19	0	0	500	0.6
chr19	0	0	500	0.6
chr19	0	0	500	0.6
chr19	1	0	500	0.6
chr19	0	0	500	0.6
chr19	0	0	500	0.6
chr19	0	0	500	0.6
chr19	0	0	500	0.6
chr19	0	0	500	0.6
chr19	0	0	500	0.6
chr19	0	0	500	0.6
chr19	0	0	500	0.6
chr19	0	0	500	0.6
chr19	0	0	500	0.6
chr19	0	0	500	0.6
chr19	0	0	500	0.6
chr19	0	0	500	0.6
chr19	0	0	500	0.6
chr19	0	0	500	0.6
chr19	0	0	500	0.6
chr19	0	0	500	0.6
chr19	0	0	500	0.6
chr19	0	0	500	0.6
chr19	0	0	500	0.6
chr19	0	0	500	0.6
chr19	0	0	500	0.6
chr19	0	0	500	0.6
chr19	0	0	500	0.6
chr19	0	1	500	0.6
chr19	0	0	500	0.6
chr19	0	0	500	0.6
chr19	0	0	500	0.6
chr19	0	0	500	0.6
chr19	0	0	500	0.6
chr19	1	0	500	0.6
chr19	0	0	500	0.6
chr19	0	0	500	0.6
chr19	0	2	500	0.6
chr19	0	0	500	0.6
chr19	4	0	500	0.6
chr19	1	0	500	0.6
chr19	0	0	500	0.6
chr19	0	0	500	0.6
chr19	0	1	500	0.6
chr19	3	1	500	0.6
chr19	0	0	500	0.6
chr19	0	0	500	0.6
chr19	0	0	500	0.6
chr19	1	0	500	0.6
chr19	1	0	500	0.6
chr19	0	0	500	0.6
chr19	1	2	500	0.6
chr19	0	0	500	0.6
chr19	0	0	500	0.6
chr19	0	0	500	0.6
chr19	0	0	500	0.6
chr19	0	0	500	0.6
chr19	0	0	500	0.6
chr19	0	0	500	0.6
chr19	0	0	500	0.6
chr19	0	0	500	0.6
chr19	0	0	500	0.6
chr19	0	0	500	0.6
chr19	0	0	500	0.6
chr19	1	4	500	0.6
chr19	0	0	500	0.6
chr19	0	0	500	0.6
chr19	0	0	500	0.6
chr19	0	1	500	0.6
chr19	0	0	500	0.6
chr19	0	0	500	0.6
chr19	0	0	500	0.6
chr19	0	0	500	0.6
chr19	0	0	500	0.6
chr19	0	0	500	0.6
chr19	0	0	500	0.6
chr19	0	0	500	0.6
chr19	0	0	500	0.6
chr19	0	0	500	0.6
chr19	0	0	500	0.6
chr19	0	0	500	0.6
chr19	0	0	500	0.6
chr19	0	0	500	0.6
chr19	0	0	500	0.6
chr19	0	0	500	0.6
chr19	0	0	500	0.6
chr19	0	0	500	0.6
chr19	0	0	500	0.6
chr19	0	0	500	0.6
chr19	0	0	500	0.6
chr19	0	0	500	0.6
chr19	0	0	500	0.6
chr19	0	0	500	0.6
chr19	0	0	500	0.6
chr19	0	0	500	0.6
chr19	0	0	500	0.6
chr19	0	0	500	0.6
chr19	0	0	500	0.6
chr19	0	0	500	0.6
chr19	0	0	500	0.6
chr19	0	0	500	0.6
chr19	0	0	500	0.6
chr19	0	2	500	0.6
chr19	0	0	500	0.6
chr19	0	0	500	0.6
chr19	0	0	500	0.6
chr19	0	0	500	0.6
chr19	0	1	500	0.6
chr19	1	0	500	0.6
chr19	0	0	500	0.6
chr19	0	0	500	0.6
chr19	0	0	500	0.6
chr19	0	0	500	0.6
chr19	0	0	500	0.6
chr19	0	0	500	0.6
chr19	0	0	500	0.6
chr19	0	0	500	0.6
chr19	0	0	500	0.6
chr19	0	0	500	0.6
chr19	0	0	500	0.6
chr19	0	0	500	0.6
chr19	0	0	500	0.6
chr19	0	0	500	0.6
chr19	0	0	500	0.6
chr19	0	0	500	0.6
chr19	0	0	500	0.6
chr19	0	0	500	0.6
chr19	0	0	500	0.6
chr19	0	0	500	0.6
chr19	0	0	500	0.6
chr19	0	0	500	0.6
chr19	0	0	500	0.6
chr19	0	0	500	0.6
chr19	0	0	500	0.6
chr19	0	0	500	0.6
chr19	0	0	500	0.6
chr19	0	0	500	0.6
chr19	0	0	500	0.6
chr19	0	0	500	0.6
chr19	0	0	500	0.6
chr19	0	0	500	0.6
chr19	0	0	500	0.6
chr19	0	0	500	0.6
chr19	1	0	500	0.6
chr19	0	0	500	0.6
chr19	0	0	500	0.6
chr19	1	0	500	0.6
chr19	0	2	500	0.6
chr19	0	0	500	0.6
chr19	0	0	500	0.6
chr19	0	0	500	0.6
chr19	0	0	500	0.6
chr19	0	0	500	0.6
chr19	0	0	500	0.6
chr19	0	0	500	0.6
chr19	0	0	500	0.6
chr19	0	0	500	0.6
chr19	0	0	500	0.6
chr19	0	0	500	0.6
chr19	0	0	500	0.6
chr19	0	0	500	0.6
chr19	0	0	500	0.6
chr19	0	0	500	0.6
chr19	0	0	500	0.6
chr19	0	0	500	0.6
chr19	0	0	500	0.6
chr19	0	0	500	0.6
chr19	0	0	500	0.6
chr19	0	0	500	0.6
chr19	0	0	500	0.6
chr19	0	0	500	0.6
chr19	0	0	500	0.6
chr19	0	0	500	0.6
chr19	0	0	500	0.6
chr19	0	0	500	0.6
chr19	0	0	500	0.6
chr19	0	0	500	0.6
chr19	0	0	500	0.6
chr19	0	0	500	0.6
chr19	0	0	500	0.6
chr19	0	0	500	0.6
chr19	0	0	500	0.6
chr19	0	0	500	0.6
chr19	0	0	500	0.6
chr19	0	0	500	0.6
chr19	0	0	500	0.6
chr19	0	0	500	0.6
chr19	0	0	500	0.6
chr19	0	0	500	0.6
chr19	0	0	500	0.6
chr19	0	0	500	0.6
chr19	0	0	500	0.6
chr19	0	0	500	0.6
chr19	0	0	500	0.6
chr19	0	0	500	0.6
chr19	0	0	500	0.6
chr19	0	0	500	0.6
chr19	0	0	500	0.6
chr19	0	0	500	0.6
chr19	0	0	500	0.6
chr19	0	0	500	0.6
chr19	0	0	500	0.6
chr19	0	0	500	0.6
chr19	0	0	500	0.6
chr19	0	0	500	0.6
chr19	0	0	500	0.6
chr19	0	0	500	0.6
chr19	0	0	500	0.6
chr19	0	0	500	0.6
chr19	0	0	500	0.6
chr19	0	0	500	0.6
chr19	0	0	500	0.6
chr19	0	0	500	0.6
chr19	0	0	500	0.6
chr19	0	0	500	0.6
chr19	0	0	500	0.6
chr19	0	0	500	0.6
chr19	0	0	500	0.6
chr19	0	0	500	0.6
chr19	0	0	500	0.6
chr19	0	0	500	0.6
chr19	0	0	500	0.6
chr19	0	0	500	0.6
chr19	0	0	500	0.6
chr19	0	0	500	0.6
chr19	0	0	500	0.6
chr19	0	0	500	0.6
chr19	0	0	500	0.6
chr19	0	0	500	0.6
chr19	0	0	500	0.6
chr19	0	0	500	0.6
chr19	0	0	500	0.6
chr19	0	0	500	0.6
chr19	0	0	500	0.6
chr19	0	0	500	0.6
chr19	0	0	500	0.6
chr19	0	0	500	0.6
chr19	0	0	500	0.6
chr19	0	0	500	0.6
chr19	0	0	500	0.6
chr19	0	0	500	0.6
chr19	0	0	500	0.6
chr19	0	0	500	0.6
chr19	0	0	500	0.6
chr19	0	0	500	0.6
chr19	0	0	500	0.6
chr19	0	0	500	0.6
chr19	0	0	500	0.6
chr19	0	0	500	0.6
chr19	0	0	500	0.6
chr19	0	0	500	0.6
chr19	0	0	500	0.6
chr19	0	0	500	0.6
chr19	0	0	500	0.6
chr19	0	0	500	0.6
chr19	0	0	500	0.6
chr19	0	0	500	0.6
chr19	0	0	500	0.6
chr19	0	0	500	0.6
chr19	0	0	500	0.6
chr19	0	0	500	0.6
chr19	0	0	500	0.6
chr19	0	0	500	0.6
chr19	0	0	500	0.6
chr19	0	0	500	0.6
chr19	0	0	500	0.6
chr19	0	0	500	0.6
chr19	0	0	500	0.6
chr19	0	0	500	0.6
chr19	0	0	500	0.6
chr19	0	0	500	0.6
chr19	0	0	500	0.6
chr19	0	0	500	0.6
chr19	0	0	500	0.6
chr19	0	0	500	0.6
chr19	0	0	500	0.6
chr19	0	0	500	0.6
chr19	0	0	500	0.6
chr19	0	0	500	0.6
chr19	0	0	500	0.6
chr19	0	0	500	0.6
chr19	0	0	500	0.6
chr19	0	0	500	0.6
chr19	0	0	500	0.6
chr19	0	0	500	0.6
chr19	0	0	500	0.6
chr19	0	0	500	0.6
chr19	0	0	500	0.6
chr19	0	0	500	0.6
chr19	0	0	500	0.6
chr19	0	0	500	0.6
chr19	0	0	500	0.6
chr19	0	0	500	0.6
chr19	0	0	500	0.6
chr19	0	0	500	0.6
chr19	0	0	500	0.6
chr19	0	0	500	0.6
chr19	0	0	500	0.6
chr19	0	0	500	0.6
chr19	0	0	500	0.6
chr19	4	0	500	0.6
chr19	2	0	500	0.6
chr19	0	0	500	0.6
chr19	0	0	500	0.6
chr19	0	0	500	0.6
chr19	0	0	500	0.6
chr19	0	0	500	0.6
chr19	0	0	500	0.6
chr19	0	0	500	0.6
chr19	0	0	500	0.6
chr19	0	0	500	0.6
chr19	0	0	500	0.6
chr19	0	0	500	0.6
chr19	0	0	500	0.6
chr19	0	0	500	0.6
chr19	0	0	500	0.6
chr19	0	0	500	0.6
chr19	0	0	500	0.6
chr19	0	0	500	0.6
chr19	0	0	500	0.6
chr19	0	0	500	0.6
chr19	0	0	500	0.6
chr19	0	0	500	0.6
chr19	0	0	500	0.6
chr19	0	0	500	0.6
chr19	0	0	500	0.6
chr19	0	0	500	0.6
chr19	0	0	500	0.6
chr19	0	0	500	0.6
chr19	0	0	500	0.6
chr19	0	0	500	0.6
chr19	0	0	500	0.6
chr19	0	0	500	0.6
chr19	1	1	500	0.6
chr19	0	0	500	0.6
chr19	0	0	500	0.6
chr19	0	0	500	0.6
chr19	0	0	500	0.6
chr19	0	0	500	0.6
chr19	0	0	500	0.6
chr19	0	0	500	0.6
chr19	0	1	500	0.6
chr19	0	2	500	0.6
chr19	2	0	500	0.6
chr19	0	0	500	0.6
chr19	0	0	500	0.6
chr19	0	0	500	0.6
chr19	0	0	500	0.6
chr19	0	0	500	0.6
chr19	0	0	500	0.6
chr19	0	0	500	0.6
chr19	0	0	500	0.6
chr19	0	0	500	0.6
chr19	0	0	500	0.6
chr19	0	0	500	0.6
chr19	0	0	500	0.6
chr19	0	0	500	0.6
chr19	0	0	500	0.6
chr19	0	0	500	0.6
chr19	0	0	500	0.6
chr19	1	2	500	0.6
chr19	0	0	500	0.6
chr19	0	0	500	0.6
chr19	0	0	500	0.6
chr19	1	1	500	0.6
chr19	0	0	500	0.6
chr19	2	1	500	0.6
chr19	0	0	500	0.6
chr19	0	0	500	0.6
chr19	1	0	500	0.6
chr19	1	3	500	0.6
chr19	1	0	500	0.6
chr19	5	2	500	0.6
chr19	2	2	500	0.6
chr19	1	0	500	0.6
chr19	5	0	500	0.6
chr19	0	0	500	0.6
chr19	0	4	500	0.6
chr19	0	0	500	0.6
chr19	0	0	500	0.6
chr19	0	0	500	0.6
chr19	0	0	500	0.6
chr19	2	2	500	0.6
chr19	0	0	500	0.6
chr19	1	0	500	0.6
chr19	1	0	500	0.6
chr19	1	0	500	0.6
chr19	2	1	500	0.6
chr19	0	0	500	0.6
chr19	0	0	500	0.6
chr19	0	0	500	0.6
chr19	0	0	500	0.6
chr19	0	0	500	0.6
chr19	0	0	500	0.6
chr19	0	0	500	0.6
chr19	0	0	500	0.6
chr19	0	0	500	0.6
chr19	0	0	500	0.6
chr19	0	0	500	0.6
chr19	0	1	500	0.6
chr19	0	0	500	0.6
chr19	0	0	500	0.6
chr19	0	0	500	0.6
chr19	0	0	500	0.6
chr19	0	0	500	0.6
chr19	0	0	500	0.6
chr19	0	0	500	0.6
chr19	2	0	500	0.6
chr19	0	0	500	0.6
chr19	0	0	500	0.6
chr19	0	0	500	0.6
chr19	0	0	500	0.6
chr19	0	0	500	0.6
chr19	0	0	500	0.6
chr19	0	0	500	0.6
chr19	0	0	500	0.6
chr19	0	0	500	0.6
chr19	0	0	500	0.6
chr19	0	0	500	0.6
chr19	0	0	500	0.6
chr19	0	0	500	0.6
chr19	0	0	500	0.6
chr19	0	0	500	0.6
chr19	0	0	500	0.6
chr19	0	0	500	0.6
chr19	0	0	500	0.6
chr19	4	1	500	0.6
chr19	0	0	500	0.6
chr19	0	0	500	0.6
chr19	0	0	500	0.6
chr19	1	0	500	0.6
chr19	1	0	500	0.6
chr19	0	0	500	0.6
chr19	0	0	500	0.6
chr19	0	0	500	0.6
chr19	2	0	500	0.6
chr19	0	1	500	0.6
chr19	0	2	500	0.6
chr19	0	0	500	0.6
chr19	0	0	500	0.6
chr19	0	0	500	0.6
chr19	0	0	500	0.6
chr19	0	2	500	0.6
chr19	0	0	500	0.6
chr19	0	0	500	0.6
chr19	0	0	500	0.6
chr19	0	0	500	0.6
chr19	0	0	500	0.6
chr19	0	0	500	0.6
chr19	0	0	500	0.6
chr19	0	0	500	0.6
chr19	0	0	500	0.6
chr19	0	0	500	0.6
chr19	0	0	500	0.6
chr19	0	0	500	0.6
chr19	0	0	500	0.6
chr19	0	0	500	0.6
chr19	0	0	500	0.6
chr19	0	0	500	0.6
chr19	0	0	500	0.6
chr19	0	0	500	0.6
chr19	0	0	500	0.6
chr19	0	0	500	0.6
chr19	0	0	500	0.6
chr19	0	0	500	0.6
chr19	0	0	500	0.6
chr19	0	0	500	0.6
chr19	0	0	500	0.6
chr19	0	0	500	0.6
chr19	0	0	500	0.6
chr19	0	0	500	0.6
chr19	0	0	500	0.6
chr19	2	0	500	0.6
chr19	0	0	500	0.6
chr19	3	0	500	0.6
chr19	1	0	500	0.6
chr19	0	0	500	0.6
chr19	1	1	500	0.6
chr19	0	0	500	0.6
chr19	0	0	500	0.6
chr19	0	1	500	0.6
chr19	0	2	500	0.6
chr19	1	5	500	0.6
chr19	0	0	500	0.6
chr19	0	0	500	0.6
chr19	0	0	500	0.6
chr19	0	1	500	0.6
chr19	0	0	500	0.6
chr19	0	0	500	0.6
chr19	0	0	500	0.6
chr19	0	0	500	0.6
chr19	0	0	500	0.6
chr19	3	0	500	0.6
chr19	0	0	500	0.6
chr19	0	0	500	0.6
chr19	0	0	500	0.6
chr19	0	0	500	0.6
chr19	0	0	500	0.6
chr19	0	0	500	0.6
chr19	0	0	500	0.6
chr19	0	0	500	0.6
chr19	0	0	500	0.6
chr19	0	1	500	0.6
chr19	0	0	500	0.6
chr19	0	0	500	0.6
chr19	0	0	500	0.6
chr19	0	0	500	0.6
chr19	0	1	500	0.6
chr19	1	4	500	0.6
chr19	3	2	500	0.6
chr19	0	0	500	0.6
chr19	1	0	500	0.6
chr19	1	2	500	0.6
chr19	3	6	500	0.6
chr19	0	0	500	0.6
chr19	0	4	500	0.6
chr19	0	0	500	0.6
chr19	0	0	500	0.6
chr19	3	1	500	0.6
chr19	0	0	500	0.6
chr19	1	0	500	0.6
chr19	1	2	500	0.6
chr19	3	6	500	0.6
chr19	1	0	500	0.6
chr19	2	2	500	0.6
chr19	7	4	500	0.6
chr19	2	1	500	0.6
chr19	1	1	500	0.6
chr19	0	1	500	0.6
chr19	0	0	500	0.6
chr19	0	0	500	0.6
chr19	0	0	500	0.6
chr19	0	0	500	0.6
chr19	0	0	500	0.6
chr19	0	0	500	0.6
chr19	0	0	500	0.6
chr19	0	0	500	0.6
chr19	0	0	500	0.6
chr19	0	0	500	0.6
chr19	0	0	500	0.6
chr19	0	0	500	0.6
chr19	0	0	500	0.6
chr19	2	0	500	0.6
chr19	0	1	500	0.6
chr19	0	1	500	0.6
chr19	0	0	500	0.6
chr19	0	0	500	0.6
chr19	0	2	500	0.6
chr19	0	0	500	0.6
chr19	0	0	500	0.6
chr19	1	2	500	0.6
chr19	0	0	500	0.6
chr19	0	0	500	0.6
chr19	0	0	500	0.6
chr19	0	0	500	0.6
chr19	0	0	500	0.6
chr19	0	0	500	0.6
chr19	0	0	500	0.6
chr19	0	0	500	0.6
chr19	0	0	500	0.6
chr19	0	0	500	0.6
chr19	1	4	500	0.6
chr19	0	1	500	0.6
chr19	0	0	500	0.6
chr19	0	1	500	0.6
chr19	0	1	500	0.6
chr19	0	0	500	0.6
chr19	1	0	500	0.6
chr19	0	0	500	0.6
chr19	3	3	500	0.6
chr19	0	0	500	0.6
chr19	0	0	500	0.6
chr19	0	0	500	0.6
chr19	0	0	500	0.6
chr19	1	1	500	0.6
chr19	1	0	500	0.6
chr19	0	0	500	0.6
chr19	0	0	500	0.6
chr19	1	0	500	0.6
chr19	1	1	500	0.6
chr19	0	0	500	0.6
chr19	0	2	500	0.6
chr19	0	1	500	0.6
chr19	1	0	500	0.6
chr19	0	0	500	0.6
chr19	0	0	500	0.6
chr19	0	0	500	0.6
chr19	0	0	500	0.6
chr19	0	0	500	0.6
chr19	0	0	500	0.6
chr19	0	0	500	0.6
chr19	0	0	500	0.6
chr19	0	0	500	0.6
chr19	0	0	500	0.6
chr19	0	0	500	0.6
chr19	0	0	500	0.6
chr19	10	11	500	0.6
chr19	3	1	500	0.6
chr19	0	2	500	0.6
chr19	2	2	500	0.6
chr19	0	0	500	0.6
chr19	4	0	500	0.6
chr19	0	0	500	0.6
chr19	0	0	500	0.6
chr19	4	2	500	0.6
chr19	13	4	500	0.6
chr19	0	1	500	0.6
chr19	1	1	500	0.6
chr19	1	1	500	0.6
chr19	7	13	500	0.6
chr19	2	3	500	0.6
chr19	0	1	500	0.6
chr19	0	5	500	0.6
chr19	0	2	500	0.6
chr19	6	1	500	0.6
chr19	9	10	500	0.6
chr19	8	5	500	0.6
chr19	0	3	500	0.6
chr19	0	2	500	0.6
chr19	5	3	500	0.6
chr19	10	10	500	0.6
chr19	15	4	500	0.6
chr19	0	1	500	0.6
chr19	10	5	500	0.6
chr19	12	11	500	0.6
chr19	2	6	500	0.6
chr19	0	0	500	0.6
chr19	12	16	500	0.6
chr19	11	13	500	0.6
chr19	0	2	500	0.6
chr19	1	2	500	0.6
chr19	4	2	500	0.6
chr19	6	1	500	0.6
chr19	0	0	500	0.6
chr19	0	1	500	0.6
chr19	2	4	500	0.6
chr19	2	4	500	0.6
chr19	2	0	500	0.6
chr19	1	1	500	0.6
chr19	0	2	500	0.6
chr19	0	0	500	0.6
chr19	0	1	500	0.6
chr19	0	0	500	0.6
chr19	0	0	500	0.6
chr19	6	2	500	0.6
chr19	2	1	500	0.6
chr19	4	0	500	0.6
chr19	1	1	500	0.6
chr19	22	8	500	0.6
chr19	2	4	500	0.6
chr19	3	2	500	0.6
chr19	1	0	500	0.6
chr19	19	9	500	0.6
chr19	9	4	500	0.6
chr19	0	0	500	0.6
chr19	0	1	500	0.6
chr19	0	0	500	0.6
chr19	0	1	500	0.6
chr19	0	0	500	0.6
chr19	0	0	500	0.6
chr19	0	0	500	0.6
chr19	0	0	500	0.6
chr19	0	0	500	0.6
chr19	0	0	500	0.6
chr19	0	0	500	0.6
chr19	0	0	500	0.6
chr19	0	0	500	0.6
chr19	0	0	500	0.6
chr19	0	0	500	0.6
chr19	0	0	500	0.6
chr19	0	0	500	0.6
chr19	0	0	500	0.6
chr19	0	0	500	0.6
chr19	0	0	500	0.6
chr19	0	0	500	0.6
chr19	0	0	500	0.6
chr19	0	0	500	0.6
chr19	0	0	500	0.6
chr19	0	0	500	0.6
chr19	0	0	500	0.6
chr19	0	0	500	0.6
chr19	0	0	500	0.6
chr19	0	0	500	0.6
chr19	0	0	500	0.6
chr19	0	0	500	0.6
chr19	0	0	500	0.6
chr19	0	0	500	0.6
chr19	0	0	500	0.6
chr19	0	0	500	0.6
chr19	0	0	500	0.6
chr19	0	0	500	0.6
chr19	0	0	500	0.6
chr19	0	0	500	0.6
chr19	0	0	500	0.6
chr19	0	0	500	0.6
chr19	0	0	500	0.6
chr19	0	0	500	0.6
chr19	0	0	500	0.6
chr19	0	0	500	0.6
chr19	0	0	500	0.6
chr19	0	0	500	0.6
chr19	0	0	500	0.6
chr19	0	0	500	0.6
chr19	0	0	500	0.6
chr19	0	0	500	0.6
chr19	0	0	500	0.6
chr19	0	0	500	0.6
chr19	0	0	500	0.6
chr19	0	0	500	0.6
chr19	0	0	500	0.6
chr19	0	0	500	0.6
chr19	0	0	500	0.6
chr19	0	0	500	0.6
chr19	0	0	500	0.6
chr19	0	0	500	0.6
chr19	0	0	500	0.6
chr19	0	0	500	0.6
chr19	0	0	500	0.6
chr19	0	0	500	0.6
chr19	0	0	500	0.6
chr19	0	0	500	0.6
chr19	0	0	500	0.6
chr19	0	0	500	0.6
chr19	0	0	500	0.6
chr19	0	0	500	0.6
chr19	0	0	500	0.6
chr19	0	0	500	0.6
chr19	0	0	500	0.6
chr19	0	0	500	0.6
chr19	0	0	500	0.6
chr19	0	0	500	0.6
chr19	0	0	500	0.6
chr19	0	0	500	0.6
chr19	0	0	500	0.6
chr19	0	0	500	0.6
chr19	4	1	500	0.6
chr19	0	0	500	0.6
chr19	2	3	500	0.6
chr19	0	0	500	0.6
chr19	4	0	500	0.6
chr19	0	0	500	0.6
chr19	2	2	500	0.6
chr19	0	0	500	0.6
chr19	0	2	500	0.6
chr19	0	0	500	0.6
chr19	1	2	500	0.6
chr19	0	1	500	0.6
chr19	1	0	500	0.6
chr19	0	0	500	0.6
chr19	0	0	500	0.6
chr19	0	0	500	0.6
chr19	0	0	500	0.6
chr19	0	0	500	0.6
chr19	0	0	500	0.6
chr19	0	0	500	0.6
chr19	0	0	500	0.6
chr19	0	0	500	0.6
chr19	0	0	500	0.6
chr19	0	0	500	0.6
chr19	0	0	500	0.6
chr19	0	1	500	0.6
chr19	0	0	500	0.6
chr19	1	0	500	0.6
chr19	0	0	500	0.6
chr19	0	0	500	0.6
chr19	0	0	500	0.6
chr19	0	0	500	0.6
chr19	4	0	500	0.6
chr19	0	0	500	0.6
chr19	6	1	500	0.6
chr19	0	1	500	0.6
chr19	0	0	500	0.6
chr19	0	0	500	0.6
chr19	0	0	500	0.6
chr19	0	0	500	0.6
chr19	0	0	500	0.6
chr19	0	0	500	0.6
chr19	0	0	500	0.6
chr19	0	0	500	0.6
chr19	2	2	500	0.6
chr19	2	1	500	0.6
chr19	12	3	500	0.6
chr19	4	1	500	0.6
chr19	0	0	500	0.6
chr19	0	0	500	0.6
chr19	1	2	500	0.6
chr19	2	1	500	0.6
chr19	0	0	500	0.6
chr19	0	0	500	0.6
chr19	0	0	500	0.6
chr19	0	0	500	0.6
chr19	0	0	500	0.6
chr19	0	0	500	0.6
chr19	0	0	500	0.6
chr19	4	0	500	0.6
chr19	0	0	500	0.6
chr19	0	1	500	0.6
chr19	0	0	500	0.6
chr19	1	1	500	0.6
chr19	1	0	500	0.6
chr19	0	0	500	0.6
chr19	1	1	500	0.6
chr19	0	1	500	0.6
chr19	0	0	500	0.6
chr19	0	0	500	0.6
chr19	0	0	500	0.6
chr19	0	0	500	0.6
chr19	0	0	500	0.6
chr19	0	0	500	0.6
chr19	0	0	500	0.6
chr19	0	0	500	0.6
chr19	0	0	500	0.6
chr19	0	0	500	0.6
chr19	0	0	500	0.6
chr19	0	0	500	0.6
chr19	0	0	500	0.6
chr19	0	0	500	0.6
chr19	0	0	500	0.6
chr19	0	0	500	0.6
chr19	0	0	500	0.6
chr19	0	0	500	0.6
chr19	0	0	500	0.6
chr19	0	0	500	0.6
chr19	0	0	500	0.6
chr19	0	0	500	0.6
chr19	0	0	500	0.6
chr19	0	0	500	0.6
chr19	0	0	500	0.6
chr19	0	0	500	0.6
chr19	0	0	500	0.6
chr19	0	0	500	0.6
chr19	0	0	500	0.6
chr19	0	0	500	0.6
chr19	0	0	500	0.6
chr19	0	0	500	0.6
chr19	0	0	500	0.6
chr19	0	0	500	0.6
chr19	0	0	500	0.6
chr19	0	1	500	0.6
chr19	2	0	500	0.6
chr19	0	0	500	0.6
chr19	0	0	500	0.6
chr19	0	0	500	0.6
chr19	0	0	500	0.6
chr19	0	0	500	0.6
chr19	0	0	500	0.6
chr19	0	0	500	0.6
chr19	0	1	500	0.6
chr19	0	0	500	0.6
chr19	0	0	500	0.6
chr19	0	1	500	0.6
chr19	0	0	500	0.6
chr19	0	0	500	0.6
chr19	0	0	500	0.6
chr19	0	0	500	0.6
chr19	0	0	500	0.6
chr19	0	1	500	0.6
chr19	0	0	500	0.6
chr19	0	0	500	0.6
chr19	0	0	500	0.6
chr19	0	0	500	0.6
chr19	0	0	500	0.6
chr19	0	0	500	0.6
chr19	0	0	500	0.6
chr19	0	0	500	0.6
chr19	0	0	500	0.6
chr19	0	1	500	0.6
chr19	0	1	500	0.6
chr19	0	0	500	0.6
chr19	0	0	500	0.6
chr19	0	0	500	0.6
chr19	0	0	500	0.6
chr19	0	0	500	0.6
chr19	0	0	500	0.6
chr19	0	0	500	0.6
chr19	0	0	500	0.6
chr19	0	0	500	0.6
chr19	0	0	500	0.6
chr19	1	0	500	0.6
chr19	0	0	500	0.6
chr19	0	0	500	0.6
chr19	0	1	500	0.6
chr19	1	0	500	0.6
chr19	2	1	500	0.6
chr19	0	0	500	0.6
chr19	1	0	500	0.6
chr19	0	0	500	0.6
chr19	0	0	500	0.6
chr19	0	0	500	0.6
chr19	1	1	500	0.6
chr19	3	2	500	0.6
chr19	1	2	500	0.6
chr19	0	0	500	0.6
chr19	0	0	500	0.6
chr19	1	0	500	0.6
chr19	0	0	500	0.6
chr19	0	0	500	0.6
chr19	0	0	500	0.6
chr19	0	0	500	0.6
chr19	0	0	500	0.6
chr19	1	0	500	0.6
chr19	0	5	500	0.6
chr19	1	0	500	0.6
chr19	0	3	500	0.6
chr19	0	0	500	0.6
chr19	0	0	500	0.6
chr19	0	0	500	0.6
chr19	4	3	500	0.6
chr19	0	0	500	0.6
chr19	0	1	500	0.6
chr19	0	0	500	0.6
chr19	0	0	500	0.6
chr19	0	0	500	0.6
chr19	0	1	500	0.6
chr19	0	1	500	0.6
chr19	0	0	500	0.6
chr19	1	0	500	0.6
chr19	0	0	500	0.6
chr19	0	0	500	0.6
chr19	0	0	500	0.6
chr19	0	0	500	0.6
chr19	0	0	500	0.6
chr19	0	0	500	0.6
chr19	0	0	500	0.6
chr19	1	0	500	0.6
chr19	0	2	500	0.6
chr19	0	0	500	0.6
chr19	0	1	500	0.6
chr19	0	0	500	0.6
chr19	0	0	500	0.6
chr19	0	0	500	0.6
chr19	0	0	500	0.6
chr19	0	0	500	0.6
chr19	0	0	500	0.6
chr19	0	2	500	0.6
chr19	0	1	500	0.6
chr19	0	0	500	0.6
chr19	0	0	500	0.6
chr19	0	0	500	0.6
chr19	1	0	500	0.6
chr19	1	0	500	0.6
chr19	0	0	500	0.6
chr19	0	1	500	0.6
chr19	0	0	500	0.6
chr19	0	0	500	0.6
chr19	1	0	500	0.6
chr19	0	0	500	0.6
chr19	0	0	500	0.6
chr19	0	0	500	0.6
chr19	0	0	500	0.6
chr19	0	0	500	0.6
chr19	2	2	500	0.6
chr19	0	0	500	0.6
chr19	4	2	500	0.6
chr19	4	6	500	0.6
chr19	7	2	500	0.6
chr19	5	2	500	0.6
chr19	3	3	500	0.6
chr19	0	0	500	0.6
chr19	1	5	500	0.6
chr19	2	3	500	0.6
chr19	0	1	500	0.6
chr19	4	9	500	0.6
chr19	5	3	500	0.6
chr19	6	4	500	0.6
chr19	1	1	500	0.6
chr19	0	0	500	0.6
chr19	0	1	500	0.6
chr19	0	0	500	0.6
chr19	1	0	500	0.6
chr19	0	0	500	0.6
chr19	0	0	500	0.6
chr19	0	0	500	0.6
chr19	0	0	500	0.6
chr19	0	0	500	0.6
chr19	0	0	500	0.6
chr19	0	0	500	0.6
chr19	0	0	500	0.6
chr19	0	0	500	0.6
chr19	0	0	500	0.6
chr19	0	0	500	0.6
chr19	0	0	500	0.6
chr19	0	0	500	0.6
chr19	0	0	500	0.6
chr19	8	7	500	0.6
chr19	0	0	500	0.6
chr19	0	0	500	0.6
chr19	5	6	500	0.6
chr19	0	2	500	0.6
chr19	0	1	500	0.6
chr19	2	0	500	0.6
chr19	4	3	500	0.6
chr19	11	7	500	0.6
chr19	0	0	500	0.6
chr19	3	9	500	0.6
chr19	2	4	500	0.6
chr19	3	6	500	0.6
chr19	3	4	500	0.6
chr19	4	2	500	0.6
chr19	6	11	500	0.6
chr19	7	0	500	0.6
chr19	1	3	500	0.6
chr19	0	0	500	0.6
chr19	0	0	500	0.6
chr19	1	1	500	0.6
chr19	0	0	500	0.6
chr19	0	0	500	0.6
chr19	0	0	500	0.6
chr19	2	0	500	0.6
chr19	5	2	500	0.6
chr19	1	2	500	0.6
chr19	2	0	500	0.6
chr19	0	0	500	0.6
chr19	0	0	500	0.6
chr19	0	0	500	0.6
chr19	3	1	500	0.6
chr19	0	0	500	0.6
chr19	0	0	500	0.6
chr19	0	0	500	0.6
chr19	0	0	500	0.6
chr19	0	0	500	0.6
chr19	4	0	500	0.6
chr19	4	0	500	0.6
chr19	1	2	500	0.6
chr19	1	4	500	0.6
chr19	3	2	500	0.6
chr19	0	0	500	0.6
chr19	0	0	500	0.6
chr19	0	0	500	0.6
chr19	1	0	500	0.6
chr19	0	0	500	0.6
chr19	0	0	500	0.6
chr19	0	3	500	0.6
chr19	0	0	500	0.6
chr19	0	0	500	0.6
chr19	2	0	500	0.6
chr19	0	2	500	0.6
chr19	2	0	500	0.6
chr19	0	0	500	0.6
chr19	0	0	500	0.6
chr19	0	0	500	0.6
chr19	0	2	500	0.6
chr19	0	0	500	0.6
chr19	0	0	500	0.6
chr19	0	0	500	0.6
chr19	2	0	500	0.6
chr19	0	0	500	0.6
chr19	0	1	500	0.6
chr19	0	0	500	0.6
chr19	0	0	500	0.6
chr19	0	0	500	0.6
chr19	0	0	500	0.6
chr19	0	0	500	0.6
chr19	0	0	500	0.6
chr19	0	0	500	0.6
chr19	0	0	500	0.6
chr19	0	0	500	0.6
chr19	0	0	500	0.6
chr19	0	0	500	0.6
chr19	0	0	500	0.6
chr19	0	2	500	0.6
chr19	0	0	500	0.6
chr19	0	0	500	0.6
chr19	0	0	500	0.6
chr19	0	0	500	0.6
chr19	0	0	500	0.6
chr19	0	0	500	0.6
chr19	0	0	500	0.6
chr19	0	0	500	0.6
chr19	0	0	500	0.6
chr19	0	0	500	0.6
chr19	0	0	500	0.6
chr19	0	0	500	0.6
chr19	0	0	500	0.6
chr19	0	0	500	0.6
chr19	0	0	500	0.6
chr19	0	0	500	0.6
chr19	0	0	500	0.6
chr19	0	0	500	0.6
chr19	0	0	500	0.6
chr19	0	0	500	0.6
chr19	0	0	500	0.6
chr19	0	0	500	0.6
chr19	0	0	500	0.6
chr19	0	0	500	0.6
chr19	0	0	500	0.6
chr19	0	1	500	0.6
chr19	1	1	500	0.6
chr19	0	0	500	0.6
chr19	0	0	500	0.6
chr19	0	0	500	0.6
chr19	3	1	500	0.6
chr19	1	0	500	0.6
chr19	7	8	500	0.6
chr19	1	0	500	0.6
chr19	0	0	500	0.6
chr19	0	1	500	0.6
chr19	2	0	500	0.6
chr19	0	0	500	0.6
chr19	0	0	500	0.6
chr19	0	0	500	0.6
chr19	0	0	500	0.6
chr19	0	0	500	0.6
chr19	0	0	500	0.6
chr19	0	0	500	0.6
chr19	0	0	500	0.6
chr19	0	0	500	0.6
chr19	0	0	500	0.6
chr19	0	0	500	0.6
chr19	0	0	500	0.6
chr19	0	0	500	0.6
chr19	0	0	500	0.6
chr19	0	0	500	0.6
chr19	0	0	500	0.6
chr19	0	0	500	0.6
chr19	0	0	500	0.6
chr19	0	1	500	0.6
chr19	2	0	500	0.6
chr19	0	1	500	0.6
chr19	1	0	500	0.6
chr19	0	0	500	0.6
chr19	0	0	500	0.6
chr19	0	0	500	0.6
chr19	0	0	500	0.6
chr19	0	0	500	0.6
chr19	0	0	500	0.6
chr19	0	0	500	0.6
chr19	1	2	500	0.6
chr19	1	1	500	0.6
chr19	3	0	500	0.6
chr19	0	0	500	0.6
chr19	0	0	500	0.6
chr19	0	0	500	0.6
chr19	9	3	500	0.6
chr19	1	0	500	0.6
chr19	0	0	500	0.6
chr19	0	0	500	0.6
chr19	0	0	500	0.6
chr19	0	0	500	0.6
chr19	0	0	500	0.6
chr19	0	0	500	0.6
chr19	0	0	500	0.6
chr19	0	0	500	0.6
chr19	0	0	500	0.6
chr19	0	0	500	0.6
chr19	0	1	500	0.6
chr19	0	0	500	0.6
chr19	0	0	500	0.6
chr19	0	0	500	0.6
chr19	0	0	500	0.6
chr19	0	0	500	0.6
chr19	0	0	500	0.6
chr19	0	0	500	0.6
chr19	0	0	500	0.6
chr19	1	2	500	0.6
chr19	0	0	500	0.6
chr19	0	0	500	0.6
chr19	0	0	500	0.6
chr19	0	0	500	0.6
chr19	0	0	500	0.6
chr19	0	0	500	0.6
chr19	0	0	500	0.6
chr19	0	0	500	0.6
chr19	0	0	500	0.6
chr19	0	0	500	0.6
chr19	0	0	500	0.6
chr19	0	0	500	0.6
chr19	0	0	500	0.6
chr19	0	0	500	0.6
chr19	0	0	500	0.6
chr19	0	0	500	0.6
chr19	0	0	500	0.6
chr19	0	0	500	0.6
chr19	0	0	500	0.6
chr19	0	0	500	0.6
chr19	0	0	500	0.6
chr19	0	0	500	0.6
chr19	0	0	500	0.6
chr19	0	0	500	0.6
chr19	0	0	500	0.6
chr19	0	0	500	0.6
chr19	0	0	500	0.6
chr19	0	0	500	0.6
chr19	0	1	500	0.6
chr19	2	3	500	0.6
chr19	0	0	500	0.6
chr19	0	2	500	0.6
chr19	0	0	500	0.6
chr19	0	0	500	0.6
chr19	0	0	500	0.6
chr19	0	0	500	0.6
chr19	0	0	500	0.6
chr19	0	0	500	0.6
chr19	0	0	500	0.6
chr19	0	0	500	0.6
chr19	0	0	500	0.6
chr19	0	0	500	0.6
chr19	1	0	500	0.6
chr19	0	0	500	0.6
chr19	0	0	500	0.6
chr19	0	0	500	0.6
chr19	0	0	500	0.6
chr19	0	0	500	0.6
chr19	0	0	500	0.6
chr19	0	0	500	0.6
chr19	0	0	500	0.6
chr19	0	0	500	0.6
chr19	1	0	500	0.6
chr19	1	0	500	0.6
chr19	0	1	500	0.6
chr19	7	1	500	0.6
chr19	0	2	500	0.6
chr19	0	2	500	0.6
chr19	0	0	500	0.6
chr19	3	9	500	0.6
chr19	0	0	500	0.6
chr19	0	1	500	0.6
chr19	0	0	500	0.6
chr19	0	0	500	0.6
chr19	0	0	500	0.6
chr19	0	0	500	0.6
chr19	0	0	500	0.6
chr19	0	0	500	0.6
chr19	0	0	500	0.6
chr19	0	0	500	0.6
chr19	0	0	500	0.6
chr19	0	0	500	0.6
chr19	0	0	500	0.6
chr19	1	0	500	0.6
chr19	0	0	500	0.6
chr19	0	0	500	0.6
chr19	0	0	500	0.6
chr19	0	0	500	0.6
chr19	0	0	500	0.6
chr19	0	0	500	0.6
chr19	0	0	500	0.6
chr19	0	0	500	0.6
chr19	0	0	500	0.6
chr19	0	0	500	0.6
chr19	2	0	500	0.6
chr19	0	0	500	0.6
chr19	0	0	500	0.6
chr19	0	0	500	0.6
chr19	0	0	500	0.6
chr19	0	0	500	0.6
chr19	0	0	500	0.6
chr19	0	0	500	0.6
chr19	0	0	500	0.6
chr19	0	0	500	0.6
chr19	0	0	500	0.6
chr19	0	1	500	0.6
chr19	0	0	500	0.6
chr19	0	0	500	0.6
chr19	0	0	500	0.6
chr19	0	0	500	0.6
chr19	0	0	500	0.6
[truncated: 58,001 more rows]

## Sheet: Supp.Fig.5A
element	p.value	odds.ratio	conf.low	conf.high
CGI shelf	0.0184701334986951	-0.0795443007141617	-0.146705373455865	-0.0131186069945311
H3K36me3	0.0356894373568269	-0.0770889628162539	-0.150118281402302	-0.00497027870201736
H3K4me1	0.0317728194744727	0.0730027892232917	0.00595204894055671	0.13921605168919
Rpt LINE	1.6132968233687e-08	0.0734519191313751	0.0480313003287758	0.0988267995368304
Rpt LTR	0.0331084286220557	0.0336845606184368	0.00259401170321106	0.0646773530524582
Rpt SINE	0.0475407739702355	-0.0363936288202609	-0.0725498028082067	-0.000391000342963323
UTR3	0.0397321720498032	-0.0912798721134202	-0.17950289601691	-0.00432272840003057
downstream protein_coding	0.0024749194878656	-0.124882980820287	-0.20752562343809	-0.0433618706164298
exon	0.000213127475210418	-0.1742146275526	-0.269047661810616	-0.0808575850752234
gene lincRNA	1.33685361163219e-06	0.115925924225092	0.0691094602658829	0.16244248723519
gene protein_coding	0.000151593489858034	-0.0401490506373975	-0.0609419984629623	-0.019341029219275
intergenic	1.4893325760422e-13	0.0806073729204995	0.0592552446632391	0.101958743634115

## Sheet: Supp.Fig.5B
element	percent
CGI shelf	0.0242464556351163
H3K36me3	0.0204771034680648
H3K4me1	0.0243768830457409
Rpt LINE	0.203818914583089
Rpt LTR	0.124388621512697
Rpt SINE	0.0885732545551773
UTR3	0.0140079039010839
downstream protein_coding	0.0159643150604531
exon	0.0121297491880894
gene lincRNA	0.0508275619204132
gene protein_coding	0.53
intergenic	0.356405942272828

## Sheet: Supp.Fig.7
strand	side	position	hmC.coverage
Sense	3'	-25	6.30565583634176
Sense	3'	-24	6.39687079407806
Sense	3'	-23	6.41818708369534
Sense	3'	-22	6.40603514132926
Sense	3'	-21	6.4380127620784
Sense	3'	-20	6.48672161172161
Sense	3'	-19	6.55872291904219
Sense	3'	-18	6.61488040478381
Sense	3'	-17	6.6044845122515
Sense	3'	-16	6.6150895140665
Sense	3'	-15	6.55770125639833
Sense	3'	-14	6.54586941259069
Sense	3'	-13	6.53548085901027
Sense	3'	-12	6.53876060320452
Sense	3'	-11	6.55697399527187
Sense	3'	-10	6.54871301419293
Sense	3'	-9	6.57018190757129
Sense	3'	-8	6.65031367628607
Sense	3'	-7	6.61229875956717
Sense	3'	-6	6.64575799721836
Sense	3'	-5	6.65128955065142
Sense	3'	-4	6.71352258852259
Sense	3'	-3	6.72570065593321
Sense	3'	-2	6.68363808322825
Sense	3'	-1	6.64119782214156
Sense	3'	1	6.49235757295044
Sense	3'	2	6.46284289276808
Sense	3'	3	6.3481998925309
Sense	3'	4	6.23602264685067
Sense	3'	5	6.1438315539739
Sense	3'	6	5.85993150684932
Sense	3'	7	5.94954128440367
Sense	3'	8	6.08475041140976
Sense	3'	9	6.19234449760766
Sense	3'	10	6.26494449188728
Sense	3'	11	6.32644628099174
Sense	3'	12	6.37363238512035
Sense	3'	13	6.39088114754098
Sense	3'	14	6.47948457104103
Sense	3'	15	6.4915
Sense	3'	16	6.57150084317032
Sense	3'	17	6.59879235155988
Sense	3'	18	6.59736932012299
Sense	3'	19	6.59578087784961
Sense	3'	20	6.58024263431542
Sense	3'	21	6.57678507355579
Sense	3'	22	6.60733415739596
Sense	3'	23	6.60736052508204
Sense	3'	24	6.69955776672195
Sense	3'	25	6.50265780730897
Anti-sense	3'	-25	6.53389490573606
Anti-sense	3'	-24	6.47747598542564
Anti-sense	3'	-23	6.42025741466144
Anti-sense	3'	-22	6.42040716212902
Anti-sense	3'	-21	6.40837524600918
Anti-sense	3'	-20	6.44559982486865
Anti-sense	3'	-19	6.38069296142951
Anti-sense	3'	-18	6.40246832678025
Anti-sense	3'	-17	6.39389920424403
Anti-sense	3'	-16	6.40120481927711
Anti-sense	3'	-15	6.43373231773667
Anti-sense	3'	-14	6.50627569790089
Anti-sense	3'	-13	6.52249621457928
Anti-sense	3'	-12	6.57377403326852
Anti-sense	3'	-11	6.57796167247387
Anti-sense	3'	-10	6.63074204946997
Anti-sense	3'	-9	6.63565022421525
Anti-sense	3'	-8	6.68194070080863
Anti-sense	3'	-7	6.65669774846486
Anti-sense	3'	-6	6.56100241811387
Anti-sense	3'	-5	6.57887670619826
Anti-sense	3'	-4	6.57996972754793
Anti-sense	3'	-3	6.53152056277056
Anti-sense	3'	-2	6.49600368890255
Anti-sense	3'	-1	6.46212121212121
Anti-sense	3'	1	6.41139734582358
Anti-sense	3'	2	6.46887244231607
Anti-sense	3'	3	6.7451290152712
Anti-sense	3'	4	6.57678883071553
Anti-sense	3'	5	6.5362212432697
Anti-sense	3'	6	6.64182242990654
Anti-sense	3'	7	6.648292883587
Anti-sense	3'	8	6.64327830188679
Anti-sense	3'	9	6.58393632416787
Anti-sense	3'	10	6.54208998548621
Anti-sense	3'	11	6.42405726256983
Anti-sense	3'	12	6.3515246015246
Anti-sense	3'	13	6.38181187087817
Anti-sense	3'	14	6.3954179783141
Anti-sense	3'	15	6.3515680684248
Anti-sense	3'	16	6.30432432432432
Anti-sense	3'	17	6.27269386255053
Anti-sense	3'	18	6.32197110040756
Anti-sense	3'	19	6.3047315058205
Anti-sense	3'	20	6.37124952525636
Anti-sense	3'	21	6.41231855629659
Anti-sense	3'	22	6.42409314823108
Anti-sense	3'	23	6.4207664422579
Anti-sense	3'	24	6.37447065940714
Anti-sense	3'	25	6.39875730994152
Sense	5'	-25	6.45268817204301
Sense	5'	-24	6.45673505798394
Sense	5'	-23	6.59273277819834
Sense	5'	-22	6.56785714285714
Sense	5'	-21	6.50653409090909
Sense	5'	-20	6.48171397379913
Sense	5'	-19	6.49574920297556
Sense	5'	-18	6.65929203539823
Sense	5'	-17	6.68059093224656
Sense	5'	-16	6.72583044124938
Sense	5'	-15	6.81712062256809
Sense	5'	-14	6.8015988372093
Sense	5'	-13	6.90620420127015
Sense	5'	-12	7.07069722086787
Sense	5'	-11	7.19096710849288
Sense	5'	-10	7.31304347826087
Sense	5'	-9	7.34292565947242
Sense	5'	-8	7.50066874721355
Sense	5'	-7	7.58921161825726
Sense	5'	-6	7.69061387900356
Sense	5'	-5	7.73620522749274
Sense	5'	-4	7.76770386266094
Sense	5'	-3	7.67585818795723
Sense	5'	-2	7.6409666283084
Sense	5'	-1	7.47263397947549
Sense	5'	1	7.23901098901099
Sense	5'	2	6.99055690072639
Sense	5'	3	6.74210037174721
Sense	5'	4	6.64314354450682
Sense	5'	5	6.57248157248157
Sense	5'	6	6.58176508760545
Sense	5'	7	6.52848392036754
Sense	5'	8	6.56679617453676
Sense	5'	9	6.53660343805572
Sense	5'	10	6.41700940070505
Sense	5'	11	6.48095517140346
Sense	5'	12	6.45494059692843
Sense	5'	13	6.42359518348624
Sense	5'	14	6.48261238337574
Sense	5'	15	6.44995818232506
Sense	5'	16	6.41346419684822
Sense	5'	17	6.36943539630836
Sense	5'	18	6.36444503451938
Sense	5'	19	6.35454786528772
Sense	5'	20	6.30375920084122
Sense	5'	21	6.27166491596639
Sense	5'	22	6.31971789597414
Sense	5'	23	6.27725908636212
Sense	5'	24	6.27975959674292
Sense	5'	25	6.29986213235294
Anti-sense	5'	-25	5.84083044982699
Anti-sense	5'	-24	5.77092511013216
Anti-sense	5'	-23	5.73940949935815
Anti-sense	5'	-22	5.63258426966292
Anti-sense	5'	-21	5.63807106598985
Anti-sense	5'	-20	5.59053497942387
Anti-sense	5'	-19	5.46699134199134
Anti-sense	5'	-18	5.47944444444445
Anti-sense	5'	-17	5.51597633136095
Anti-sense	5'	-16	5.44765342960289
Anti-sense	5'	-15	5.53799758745477
Anti-sense	5'	-14	5.68961493582264
Anti-sense	5'	-13	5.81470923603193
Anti-sense	5'	-12	5.86847826086957
Anti-sense	5'	-11	6.03695881731785
Anti-sense	5'	-10	6.36341929321872
Anti-sense	5'	-9	6.29661716171617
Anti-sense	5'	-8	6.44722222222222
Anti-sense	5'	-7	6.53913373860182
Anti-sense	5'	-6	6.59347300564061
Anti-sense	5'	-5	6.57983942908118
Anti-sense	5'	-4	6.67727272727273
Anti-sense	5'	-3	6.85040983606557
Anti-sense	5'	-2	6.737895716946
Anti-sense	5'	-1	6.59590690208668
Anti-sense	5'	1	6.67099322799097
Anti-sense	5'	2	6.72570754716981
Anti-sense	5'	3	6.68623962040332
Anti-sense	5'	4	6.69169698974529
Anti-sense	5'	5	6.65682656826568
Anti-sense	5'	6	6.58387431835887
Anti-sense	5'	7	6.63069427527406
Anti-sense	5'	8	6.60436432637571
Anti-sense	5'	9	6.60459421641791
Anti-sense	5'	10	6.60334737827715
Anti-sense	5'	11	6.59150788049871
Anti-sense	5'	12	6.57882988721805
Anti-sense	5'	13	6.56462186841489
Anti-sense	5'	14	6.58374558303887
Anti-sense	5'	15	6.63815942365791
Anti-sense	5'	16	6.6139990880073
Anti-sense	5'	17	6.61357435197817
Anti-sense	5'	18	6.57977757603268
Anti-sense	5'	19	6.54494255462942
Anti-sense	5'	20	6.5652612693429
Anti-sense	5'	21	6.58187845303867
Anti-sense	5'	22	6.58503740648379
Anti-sense	5'	23	6.58158936651584
Anti-sense	5'	24	6.55601454064772
Anti-sense	5'	25	6.53891366031617
